# Supplementary material for: Modulation of R-gene expression across environments
Source: J Exp Bot. 2016 Mar 15;67(7):2093–105. doi: 10.1093/jxb/erv530 (PMC4793800; doi:10.1093/jxb/erv530)
Supplement: Supplementary Data [file supp_erv530_supplementary_dataset_1.xlsx]

## Sheet: Sheet1
Accession	Treatment	Biorep	Gene	Accession Based Normalization Factor	Accession-based NRQ	Accession Based Cqprime			Treatment Key
Col-0	A	1	ADR1-L2	3.98e-11	160.38	7.32535			A	Long Day (16/8 hours light/dark)
Col-0	A	2	ADR1-L2	7.74e-11	57.6384	5.84896			B	Short Day (12/12 hours light/dark)
Col-0	A	3	ADR1-L2	4.5e-11	188.548	7.55879			C	High Water and Humidity
Col-0	A	1	ADR1-L2	7.77e-11	49.124	5.61836			D	Cold Shock (3 hours at 4 C on ice)
Col-0	A	2	ADR1-L2	2.46e-10	3.96829	1.98852			E	Heat Shock (3 hours at 37 C)
Cvi-0	A	1	ADR1-L2	4.84e-10	4.06852	2.0245			F	High Temperature (28 C)
Cvi-0	A	2	ADR1-L2	3.18e-10	16.5945	4.05263			G	High Temperature (28 C) & Low Water
Cvi-0	A	3	ADR1-L2	9.84e-10	5.76324	2.52688			H	Low Water
Est-1	A	1	ADR1-L2	1.84e-09	5.23536	2.38829
Est-1	A	2	ADR1-L2	2.31e-09	6.20397	2.63319
Est-1	A	3	ADR1-L2	3.26e-09	13.8154	3.78821
Est-1	A	4	ADR1-L2	1.61e-09	8.6306	3.10946
Fei-0	A	1	ADR1-L2	3.78e-11	2.05755	1.04093
Fei-0	A	2	ADR1-L2	3.86e-11	48.5208	5.60053
Fei-0	A	3	ADR1-L2	1.58e-11	21.3571	4.41665
Kin-0	A	1	ADR1-L2	4.13e-11	10.616	3.40816
Kin-0	A	2	ADR1-L2	2.13e-09	0.460341	-1.11922
Kin-0	A	3	ADR1-L2	6.15e-11	2.37277	1.24657
Kno-11	A	1	ADR1-L2	3.28e-11	0.252718	-1.9844
Kno-11	A	2	ADR1-L2	2.31e-10	14.2976	3.83771
Kno-11	A	3	ADR1-L2	3.46e-10	16.0357	4.00322
Kno-11	A	4	ADR1-L2	2.41e-10	12.7759	3.67535
Ler-0	A	1	ADR1-L2	5.98e-10	13.4561	3.75019
Ler-0	A	2	ADR1-L2	3.49e-10	21.3991	4.41948
Ler-0	A	3	ADR1-L2	3.07e-10	31.4151	4.97339
Rmx-A02	A	1	ADR1-L2	5.36e-11	19.9146	4.31575
Rmx-A02	A	2	ADR1-L2	1.88e-11	37.9094	5.24449
Rmx-A02	A	3	ADR1-L2	2.26e-10	6.34435	2.66547
RRS-7	A	1	ADR1-L2	6.74e-10	20.7111	4.37233
RRS-7	A	2	ADR1-L2	6.28e-10	10.8606	3.44104
RRS-7	A	3	ADR1-L2	1.18e-09	7.17294	2.84256
SLSP-30	A	1	ADR1-L2	3.19e-10	10.4462	3.38491
SLSP-30	A	2	ADR1-L2	2.2e-10	27.0863	4.75949
SLSP-30	A	3	ADR1-L2	6.22e-10	7.42723	2.89282
Tsu-1	A	1	ADR1-L2	9.24e-10	7.04995	2.81761
Tsu-1	A	2	ADR1-L2	2.39e-09	4.97171	2.31374
Tsu-1	A	3	ADR1-L2	7.15e-10	6.43325	2.68555
Tsu-1	A	4	ADR1-L2	1.2e-09	3.27742	1.71256
Tsu-1	A	2	ADR1-L2	1e-09	10.219	3.35318
Van-0	A	1	ADR1-L2	2.68e-10	9.00121	3.17012
Van-0	A	2	ADR1-L2	3.7e-10	11.4282	3.51452
Van-0	A	3	ADR1-L2	3.37e-10	9.40042	3.23273
Van-0	A	1	ADR1-L2	2.28e-10	6.19695	2.63156
Van-0	A	2	ADR1-L2	3.28e-10	24.5694	4.61879
Van-0	A	3	ADR1-L2	4.92e-12	2.74071	1.45455
Col-0	B	1	ADR1-L2	9.11e-12	29.7813	4.89633
Col-0	B	2	ADR1-L2	6.29e-11	43.3622	5.43837
Col-0	B	3	ADR1-L2	2.74e-10	45.4282	5.50552
Col-0	B	1	ADR1-L2	4.69e-11	41.9769	5.39152
Col-0	B	2	ADR1-L2	9.53e-11	128.69	7.00776
Cvi-0	B	1	ADR1-L2	3.38e-10	6.80896	2.76743
Cvi-0	B	2	ADR1-L2	1.8e-10	9.41033	3.23425
Cvi-0	B	4	ADR1-L2	1.8e-10	9.41033	3.23425
Est-1	B	2	ADR1-L2	1.31e-09	9.38321	3.23008
Est-1	B	3	ADR1-L2	2.83e-09	7.39229	2.88602
Est-1	B	4	ADR1-L2	1.89e-09	13.7803	3.78454
Fei-0	B	1	ADR1-L2	4.02e-12	11.1677	3.48126
Kin-0	B	1	ADR1-L2	7.26e-11	3.94706	1.98078
Kin-0	B	2	ADR1-L2	1.51e-11	6.03746	2.59394
Kin-0	B	3	ADR1-L2	2.52e-11	23.2119	4.5368
Kno-11	B	1	ADR1-L2	6.9e-09	0.368097	-1.44184
Kno-11	B	2	ADR1-L2	9.04e-10	5.4894	2.45665
Kno-11	B	3	ADR1-L2	4.11e-10	4.82958	2.2719
Ler-0	B	1	ADR1-L2	3.35e-10	35.9522	5.16801
Ler-0	B	2	ADR1-L2	4.82e-10	6.44413	2.68799
Ler-0	B	3	ADR1-L2	3.77e-10	24.908	4.63854
Rmx-A02	B	1	ADR1-L2	9.12e-11	18.7416	4.22817
Rmx-A02	B	2	ADR1-L2	2.4e-11	35.4276	5.1468
Rmx-A02	B	3	ADR1-L2	1.03e-10	13.7803	3.78454
RRS-7	B	1	ADR1-L2	4.64e-10	9.93127	3.31198
RRS-7	B	2	ADR1-L2	2.51e-09	7.4896	2.90489
SLSP-30	B	1	ADR1-L2	9.57e-11	233.616	7.868
SLSP-30	B	2	ADR1-L2	8.19e-10	22.2517	4.47584
SLSP-30	B	3	ADR1-L2	2.22e-10	140.172	7.13106
Tsu-1	B	1	ADR1-L2	6.01e-10	4.61028	2.20485
Tsu-1	B	2	ADR1-L2	6.78e-10	10.5131	3.39411
Tsu-1	B	3	ADR1-L2	3.32e-10	4.37662	2.12982
Tsu-1	B	1	ADR1-L2	6.53e-10	4.64754	2.21647
Tsu-1	B	2	ADR1-L2	4.52e-10	6.79278	2.764
Van-0	B	2	ADR1-L2	3.81e-10	13.0404	3.70492
Van-0	B	3	ADR1-L2	9.01e-10	6.18776	2.62942
Van-0	B	1	ADR1-L2	3.06e-10	9.1494	3.19368
Van-0	B	2	ADR1-L2	5.7e-10	20.6852	4.37053
Van-0	B	3	ADR1-L2	5.28e-10	3.8861	1.95832
Van-0	B	4	ADR1-L2	3.37e-11	29.2956	4.87261
Van-0	B	5	ADR1-L2	1.42e-10	9.48396	3.24549
Col-0	F	1	ADR1-L2	2.34e-11	198.563	7.63346
Col-0	F	2	ADR1-L2	2.47e-11	113.257	6.82346
Col-0	F	3	ADR1-L2	4.35e-12	839.695	9.71372
Cvi-0	F	1	ADR1-L2	5.89e-10	18.7849	4.2315
Cvi-0	F	2	ADR1-L2	5.33e-10	5.21088	2.38153
Cvi-0	F	3	ADR1-L2	7.62e-10	10.4276	3.38233
Est-1	F	1	ADR1-L2	1.43e-09	17.6821	4.14422
Est-1	F	2	ADR1-L2	5.49e-09	3.72464	1.8971
Est-1	F	3	ADR1-L2	7.39e-10	10.1435	3.34249
Fei-0	F	1	ADR1-L2	2.69e-11	0.442144	-1.17741
Fei-0	F	2	ADR1-L2	6.96e-12	12.7582	3.67336
Ler-0	F	1	ADR1-L2	7e-10	12.9775	3.69794
Ler-0	F	2	ADR1-L2	3.93e-10	8.41387	3.07277
Ler-0	F	3	ADR1-L2	1.84e-10	23.1355	4.53204
RRS-7	F	1	ADR1-L2	2.26e-10	17.3718	4.11868
RRS-7	F	2	ADR1-L2	5.18e-10	6.85046	2.7762
RRS-7	F	3	ADR1-L2	4.52e-10	59.858	5.90347
Van-0	F	1	ADR1-L2	4.73e-10	4.19434	2.06844
Van-0	F	2	ADR1-L2	7.02e-10	5.63215	2.49368
Van-0	F	3	ADR1-L2	6.22e-10	6.02974	2.5921
Col-0	C	1	ADR1-L2	2.91e-11	104.813	6.71167
Col-0	C	2	ADR1-L2	6.59e-11	124.125	6.95565
Col-0	C	3	ADR1-L2	6.4e-11	43.5654	5.44511
Cvi-0	C	1	ADR1-L2	2.12e-10	13.8201	3.7887
Cvi-0	C	2	ADR1-L2	4.27e-10	6.66687	2.73701
Cvi-0	C	3	ADR1-L2	6.15e-10	34.4335	5.10574
Est-1	C	1	ADR1-L2	1.37e-09	7.34134	2.87604
Est-1	C	2	ADR1-L2	1.63e-09	17.2642	4.10971
Fei-0	C	1	ADR1-L2	4.95e-12	16.1736	4.01557
Fei-0	C	3	ADR1-L2	7.12e-11	1.0912	0.125916
Ler-0	C	1	ADR1-L2	9.75e-10	9.60192	3.26332
Ler-0	C	2	ADR1-L2	2.42e-09	3.20713	1.68128
Ler-0	C	3	ADR1-L2	1.24e-09	10.8002	3.43299
RRS-7	C	1	ADR1-L2	3.06e-10	26.2822	4.71601
RRS-7	C	2	ADR1-L2	3.91e-10	25.7229	4.68498
RRS-7	C	3	ADR1-L2	5.82e-10	48.4272	5.59774
Van-0	C	1	ADR1-L2	4.27e-10	24.2506	4.59995
Van-0	C	2	ADR1-L2	3.12e-10	25.768	4.68751
Van-0	C	4	ADR1-L2	9.99e-10	9.14055	3.19228
Col-0	H	2	ADR1-L2	6.03e-12	470.009	8.87654
Col-0	H	3	ADR1-L2	6e-12	294.66	8.20291
Cvi-0	H	1	ADR1-L2	1.22e-09	4.54097	2.183
Cvi-0	H	2	ADR1-L2	3.86e-10	8.93555	3.15956
Est-1	H	1	ADR1-L2	1.9e-09	11.3278	3.5018
Est-1	H	2	ADR1-L2	1.5e-09	15.8833	3.98944
Est-1	H	3	ADR1-L2	1.13e-09	23.1661	4.53394
Fei-0	H	1	ADR1-L2	1.33e-11	4.88308	2.28779
Fei-0	H	2	ADR1-L2	9.67e-11	11.8678	3.56898
Ler-0	H	1	ADR1-L2	2.31e-10	38.5299	5.26791
Ler-0	H	2	ADR1-L2	9.29e-10	19.8816	4.31336
Ler-0	H	3	ADR1-L2	1.12e-09	5.8021	2.53657
RRS-7	H	1	ADR1-L2	2.68e-10	106.361	6.73282
RRS-7	H	2	ADR1-L2	1.88e-10	61.3756	5.93959
RRS-7	H	3	ADR1-L2	6.31e-10	12.7152	3.66849
Van-0	H	1	ADR1-L2	1.95e-10	53.1871	5.733
Van-0	H	2	ADR1-L2	1.36e-10	38.6197	5.27127
Van-0	H	3	ADR1-L2	2.52e-10	14.5341	3.86137
Col-0	G	1	ADR1-L2	2.36e-11	168.654	7.39792
Col-0	G	2	ADR1-L2	1.24e-10	26.3663	4.72063
Est-1	G	1	ADR1-L2	9.72e-10	19.305	4.27091
Est-1	G	2	ADR1-L2	3.83e-10	41.6425	5.37998
Est-1	G	3	ADR1-L2	1.12e-09	14.394	3.8474
Fei-0	G	1	ADR1-L2	7.02e-11	4.95794	2.30974
Fei-0	G	2	ADR1-L2	9.21e-12	14.2395	3.83183
Ler-0	G	1	ADR1-L2	3e-10	25.6982	4.6836
Ler-0	G	2	ADR1-L2	3.79e-10	21.5484	4.42951
Ler-0	G	3	ADR1-L2	5.45e-10	14.2806	3.83598
RRS-7	G	1	ADR1-L2	7.2e-10	24.9634	4.64174
RRS-7	G	2	ADR1-L2	3.59e-10	65.2023	6.02685
Van-0	G	1	ADR1-L2	1.31e-10	46.3767	5.53533
Van-0	G	2	ADR1-L2	6.68e-11	37.8254	5.24128
Van-0	G	3	ADR1-L2	2.34e-10	4.25839	2.09031
Col-0	D	1	ADR1-L2	2.28e-10	22.6097	4.49887
Col-0	D	2	ADR1-L2	4.91e-12	1015.83	9.98844
Col-0	D	3	ADR1-L2	3.98e-11	219.469	7.77788
Cvi-0	D	1	ADR1-L2	1.06e-09	24.4489	4.6117
Cvi-0	D	2	ADR1-L2	3.08e-10	24.3185	4.60398
Est-1	D	2	ADR1-L2	8.16e-10	26.0107	4.70104
Fei-0	D	2	ADR1-L2	1.23e-11	31.2587	4.96619
Fei-0	D	3	ADR1-L2	1.17e-10	2.01787	1.01283
Ler-0	D	1	ADR1-L2	1.94e-10	49.428	5.62726
Ler-0	D	3	ADR1-L2	3.32e-10	78.2256	6.28957
RRS-7	D	1	ADR1-L2	6.04e-11	113.718	6.82931
RRS-7	D	2	ADR1-L2	2.41e-10	54.6225	5.77142
RRS-7	D	3	ADR1-L2	2.51e-10	42.8725	5.42198
Van-0	D	1	ADR1-L2	3.25e-10	26.3402	4.71919
Van-0	D	2	ADR1-L2	2.5e-10	30.0148	4.9076
Van-0	D	3	ADR1-L2	6.64e-10	20.7977	4.37835
Col-0	E	1	ADR1-L2	3.39e-11	764.607	9.57857
Col-0	E	2	ADR1-L2	1.2e-11	1071.73	10.0657
Cvi-0	E	1	ADR1-L2	4.72e-10	10.6604	3.41419
Cvi-0	E	2	ADR1-L2	4.27e-10	11.045	3.46532
Est-1	E	1	ADR1-L2	1.04e-09	13.6339	3.76912
Est-1	E	2	ADR1-L2	2.56e-09	14.3912	3.84711
Fei-0	E	1	ADR1-L2	5.13e-11	24.3956	4.60855
Ler-0	E	1	ADR1-L2	1.15e-10	31.7607	4.98917
Ler-0	E	2	ADR1-L2	5.52e-10	70.3744	6.13698
Ler-0	E	3	ADR1-L2	4.65e-11	120.568	6.91371
Ler-0	E	4	ADR1-L2	2.56e-12	5308.78	12.3742
RRS-7	E	3	ADR1-L2	1.5e-10	29.7302	4.89386
Van-0	E	1	ADR1-L2	7.13e-10	12.4534	3.63846
Van-0	E	2	ADR1-L2	4.53e-10	14.815	3.88898
Van-0	E	3	ADR1-L2	3.1e-10	16.3133	4.02798
Col-0	A	1	ADR2	3.98e-11	995.054	9.95863
Col-0	A	2	ADR2	7.74e-11	452.332	8.82124
Col-0	A	3	ADR2	4.5e-11	1047.07	10.0321
Col-0	A	1	ADR2	7.77e-11	824.408	9.68721
Col-0	A	2	ADR2	2.46e-10	67.6495	6.08001
Cvi-0	A	1	ADR2	4.84e-10	1064.81	10.0564
Cvi-0	A	2	ADR2	3.18e-10	2537.44	11.3092
Cvi-0	A	3	ADR2	9.84e-10	786.7	9.61967
Est-1	A	1	ADR2	1.84e-09	15.754	3.97765
Est-1	A	2	ADR2	2.31e-09	3.74871	1.90639
Est-1	A	3	ADR2	3.26e-09	18.363	4.19873
Fei-0	A	1	ADR2	3.78e-11	559.05	9.12683
Fei-0	A	2	ADR2	3.86e-11	2007.06	10.9709
Fei-0	A	3	ADR2	1.58e-11	5002.36	12.2884
Kin-0	A	3	ADR2	6.15e-11	191.21	7.57901
Kno-11	A	2	ADR2	2.31e-10	248.491	7.95705
Kno-11	A	3	ADR2	3.46e-10	272.569	8.09048
Ler-0	A	1	ADR2	5.98e-10	130.099	7.02347
Ler-0	A	2	ADR2	3.49e-10	565.566	9.14355
Ler-0	A	3	ADR2	3.07e-10	340.738	8.41252
Rmx-A02	A	2	ADR2	1.88e-11	77.7148	6.28012
Rmx-A02	A	3	ADR2	2.26e-10	6.24856	2.64352
RRS-7	A	1	ADR2	6.74e-10	37.7605	5.23881
RRS-7	A	2	ADR2	6.28e-10	59.9066	5.90464
RRS-7	A	3	ADR2	1.18e-09	25.8356	4.69129
SLSP-30	A	1	ADR2	3.19e-10	101.972	6.67203
SLSP-30	A	2	ADR2	2.2e-10	359.257	8.48887
SLSP-30	A	3	ADR2	6.22e-10	68.4281	6.09652
Tsu-1	A	1	ADR2	9.24e-10	49.0637	5.61658
Tsu-1	A	2	ADR2	2.39e-09	19.1428	4.25873
Tsu-1	A	3	ADR2	7.15e-10	136.519	7.09296
Tsu-1	A	4	ADR2	1.2e-09	17.3758	4.11901
Tsu-1	A	2	ADR2	1e-09	44.7718	5.48452
Van-0	A	1	ADR2	2.68e-10	47.7009	5.57594
Van-0	A	2	ADR2	3.7e-10	133.35	7.05908
Van-0	A	3	ADR2	3.37e-10	96.6654	6.59493
Van-0	A	1	ADR2	2.28e-10	46.347	5.5344
Van-0	A	2	ADR2	3.28e-10	99.1852	6.63205
Van-0	A	3	ADR2	4.92e-12	12.6652	3.6628
Col-0	B	2	ADR2	6.29e-11	850.498	9.73216
Col-0	B	3	ADR2	2.74e-10	567.331	9.14805
Col-0	B	1	ADR2	4.69e-11	671.463	9.39116
Col-0	B	2	ADR2	9.53e-11	1187.57	10.2138
Cvi-0	B	1	ADR2	3.38e-10	442.254	8.78873
Cvi-0	B	2	ADR2	1.8e-10	305.712	8.25603
Cvi-0	B	4	ADR2	1.8e-10	305.712	8.25603
Est-1	B	1	ADR2	1.51e-11	2497.12	11.286
Est-1	B	2	ADR2	1.31e-09	25.6772	4.68241
Est-1	B	3	ADR2	2.83e-09	14.7715	3.88475
Est-1	B	4	ADR2	1.89e-09	7.05525	2.8187
Fei-0	B	1	ADR2	4.02e-12	1846.35	10.8505
Kin-0	B	1	ADR2	7.26e-11	194.805	7.60589
Kin-0	B	2	ADR2	1.51e-11	339.073	8.40545
Kin-0	B	3	ADR2	2.52e-11	1525.65	10.5752
Kno-11	B	1	ADR2	6.9e-09	3.5204	1.81574
Kno-11	B	2	ADR2	9.04e-10	66.406	6.05324
Kno-11	B	3	ADR2	4.11e-10	69.5976	6.12097
Ler-0	B	1	ADR2	3.35e-10	293.621	8.19781
Ler-0	B	2	ADR2	4.82e-10	70.9215	6.14815
Ler-0	B	3	ADR2	3.77e-10	174.785	7.44944
Rmx-A02	B	2	ADR2	2.4e-11	54.1786	5.75965
RRS-7	B	1	ADR2	4.64e-10	91.1628	6.51037
RRS-7	B	2	ADR2	2.51e-09	16.5684	4.05036
RRS-7	B	3	ADR2	1.36e-09	8.0467	3.0084
SLSP-30	B	1	ADR2	9.57e-11	1062.22	10.0529
SLSP-30	B	2	ADR2	8.19e-10	126.149	6.97899
SLSP-30	B	3	ADR2	2.22e-10	841.183	9.71628
Tsu-1	B	1	ADR2	6.01e-10	42.9319	5.42398
Tsu-1	B	2	ADR2	6.78e-10	47.3152	5.56423
Tsu-1	B	3	ADR2	3.32e-10	53.4845	5.74105
Tsu-1	B	1	ADR2	6.53e-10	45.2314	5.49925
Tsu-1	B	2	ADR2	4.52e-10	64.8032	6.01799
Van-0	B	1	ADR2	5.94e-11	906.85	9.82472
Van-0	B	2	ADR2	3.81e-10	83.4391	6.38265
Van-0	B	3	ADR2	9.01e-10	39.042	5.28695
Van-0	B	2	ADR2	5.7e-10	198.747	7.63479
Van-0	B	4	ADR2	3.37e-11	104.358	6.7054
Van-0	B	5	ADR2	1.42e-10	73.803	6.20561
Col-0	F	1	ADR2	2.34e-11	2270.49	11.1488
Col-0	F	2	ADR2	2.47e-11	1676.33	10.7111
Col-0	F	3	ADR2	4.35e-12	7169.19	12.8076
Cvi-0	F	1	ADR2	5.89e-10	1028.37	10.0061
Cvi-0	F	2	ADR2	5.33e-10	69.5627	6.12024
Cvi-0	F	3	ADR2	7.62e-10	255.348	7.99632
Est-1	F	1	ADR2	1.43e-09	30.2976	4.92113
Est-1	F	2	ADR2	5.49e-09	4.812	2.26664
Est-1	F	3	ADR2	7.39e-10	17.7439	4.14925
Fei-0	F	1	ADR2	2.69e-11	911.565	9.8322
Fei-0	F	2	ADR2	6.96e-12	2697.98	11.3977
Ler-0	F	1	ADR2	7e-10	48.5299	5.6008
Ler-0	F	2	ADR2	3.93e-10	127.744	6.99711
Ler-0	F	3	ADR2	1.84e-10	801.557	9.64666
RRS-7	F	1	ADR2	2.26e-10	112.444	6.81306
RRS-7	F	2	ADR2	5.18e-10	27.6181	4.78754
RRS-7	F	3	ADR2	4.52e-10	500.812	8.96813
Van-0	F	1	ADR2	4.73e-10	42.9187	5.42353
Van-0	F	2	ADR2	7.02e-10	34.3053	5.10036
Van-0	F	3	ADR2	6.22e-10	40.7526	5.34882
Col-0	C	1	ADR2	2.91e-11	1285.76	10.3284
Col-0	C	2	ADR2	6.59e-11	815.631	9.67177
Col-0	C	3	ADR2	6.4e-11	306.197	8.25832
Cvi-0	C	1	ADR2	2.12e-10	3259.14	11.6703
Cvi-0	C	2	ADR2	4.27e-10	172.821	7.43313
Cvi-0	C	3	ADR2	6.15e-10	1300.39	10.3447
Est-1	C	1	ADR2	1.37e-09	12.684	3.66493
Est-1	C	2	ADR2	1.63e-09	27.3783	4.77496
Fei-0	C	1	ADR2	4.95e-12	1826.95	10.8352
Fei-0	C	3	ADR2	7.12e-11	240.825	7.91184
Ler-0	C	1	ADR2	9.75e-10	227.035	7.82677
Ler-0	C	2	ADR2	2.42e-09	93.8137	6.55173
Ler-0	C	3	ADR2	1.24e-09	94.722	6.56563
RRS-7	C	1	ADR2	3.06e-10	39.1882	5.29235
RRS-7	C	2	ADR2	3.91e-10	65.5659	6.03487
RRS-7	C	3	ADR2	5.82e-10	193.683	7.59755
Van-0	C	1	ADR2	4.27e-10	129.44	7.01614
Van-0	C	2	ADR2	3.12e-10	48.5456	5.60127
Van-0	C	3	ADR2	2.72e-10	252.37	7.9794
Van-0	C	4	ADR2	9.99e-10	24.6359	4.62269
Col-0	H	2	ADR2	6.03e-12	3903.3	11.9305
Col-0	H	3	ADR2	6e-12	540.432	9.07797
Cvi-0	H	1	ADR2	1.22e-09	591.588	9.20845
Cvi-0	H	2	ADR2	3.86e-10	3419.02	11.7394
Est-1	H	1	ADR2	1.9e-09	47.8065	5.57914
Est-1	H	2	ADR2	1.5e-09	67.0549	6.06727
Est-1	H	3	ADR2	1.13e-09	95.938	6.58403
Fei-0	H	1	ADR2	1.33e-11	455.293	8.83065
Fei-0	H	2	ADR2	9.67e-11	4252.9	12.0542
Ler-0	H	1	ADR2	2.31e-10	1099.45	10.1026
Ler-0	H	2	ADR2	9.29e-10	1323.33	10.37
Ler-0	H	3	ADR2	1.12e-09	117.208	6.87293
RRS-7	H	1	ADR2	2.68e-10	2215.6	11.1135
RRS-7	H	2	ADR2	1.88e-10	1316.16	10.3621
RRS-7	H	3	ADR2	6.31e-10	826.539	9.69094
Van-0	H	1	ADR2	1.95e-10	257.138	8.0064
Van-0	H	2	ADR2	1.36e-10	213.983	7.74135
Van-0	H	3	ADR2	2.52e-10	110.386	6.78641
Col-0	G	1	ADR2	2.36e-11	4426.15	12.1118
Col-0	G	2	ADR2	1.24e-10	485.712	8.92396
Est-1	G	1	ADR2	9.72e-10	53.4415	5.73989
Est-1	G	2	ADR2	3.83e-10	91.2339	6.5115
Est-1	G	3	ADR2	1.12e-09	50.9359	5.67061
Fei-0	G	1	ADR2	7.02e-11	455.763	8.83214
Fei-0	G	2	ADR2	9.21e-12	3517.18	11.7802
Ler-0	G	1	ADR2	3e-10	1099.84	10.1031
Ler-0	G	2	ADR2	3.79e-10	635.628	9.31204
Ler-0	G	3	ADR2	5.45e-10	634.576	9.30965
RRS-7	G	1	ADR2	7.2e-10	923.789	9.85142
RRS-7	G	2	ADR2	3.59e-10	1730.07	10.7566
RRS-7	G	3	ADR2	9.49e-10	516.445	9.01247
Van-0	G	1	ADR2	1.31e-10	145.444	7.18432
Van-0	G	2	ADR2	6.68e-11	104.738	6.71064
Van-0	G	3	ADR2	2.34e-10	30.0042	4.90709
Col-0	D	1	ADR2	2.28e-10	510.212	8.99495
Col-0	D	2	ADR2	4.91e-12	18164.4	14.1488
Col-0	D	3	ADR2	3.98e-11	2994.7	11.5482
Cvi-0	D	1	ADR2	1.06e-09	2226.21	11.1204
Cvi-0	D	2	ADR2	3.08e-10	3178.14	11.634
Est-1	D	2	ADR2	8.16e-10	108.015	6.75509
Fei-0	D	2	ADR2	1.23e-11	6693.58	12.7086
Fei-0	D	3	ADR2	1.17e-10	200.424	7.64691
Ler-0	D	1	ADR2	1.94e-10	1372.45	10.4225
Ler-0	D	3	ADR2	3.32e-10	1195.55	10.2235
RRS-7	D	1	ADR2	6.04e-11	628.283	9.29527
RRS-7	D	2	ADR2	2.41e-10	158.499	7.30833
RRS-7	D	3	ADR2	2.51e-10	502.741	8.97367
Van-0	D	1	ADR2	3.25e-10	252.921	7.98254
Van-0	D	2	ADR2	2.5e-10	425.067	8.73155
Van-0	D	3	ADR2	6.64e-10	143.76	7.16752
Col-0	E	1	ADR2	3.39e-11	402.353	8.65232
Col-0	E	2	ADR2	1.2e-11	523.851	9.03301
Cvi-0	E	1	ADR2	4.72e-10	327.436	8.35507
Cvi-0	E	2	ADR2	4.27e-10	544.234	9.08808
Est-1	E	1	ADR2	1.04e-09	9.37905	3.22944
Est-1	E	2	ADR2	2.56e-09	10.5241	3.39562
Fei-0	E	1	ADR2	5.13e-11	2111.16	11.0438
Ler-0	E	1	ADR2	1.15e-10	203.912	7.6718
Ler-0	E	2	ADR2	5.52e-10	437.953	8.77463
Ler-0	E	3	ADR2	4.65e-11	2873.57	11.4886
Ler-0	E	4	ADR2	2.56e-12	61687.2	15.9127
RRS-7	E	3	ADR2	1.5e-10	227.675	7.83083
Van-0	E	1	ADR2	7.13e-10	26.5184	4.72892
Van-0	E	2	ADR2	4.53e-10	21.6174	4.43412
Van-0	E	3	ADR2	3.1e-10	18.3842	4.20039
Col-0	A	1	AT1G27180	3.98e-11	35.0509	5.13138
Col-0	A	2	AT1G27180	7.74e-11	50.6305	5.66193
Col-0	A	3	AT1G27180	4.5e-11	4.41985	2.144
Col-0	A	1	AT1G27180	7.77e-11	17.5999	4.13749
Col-0	A	2	AT1G27180	2.46e-10	2.97791	1.5743
Cvi-0	A	1	AT1G27180	4.84e-10	20.4219	4.35204
Cvi-0	A	2	AT1G27180	3.18e-10	20.1619	4.33356
Cvi-0	A	3	AT1G27180	9.84e-10	69.8569	6.12633
Est-1	A	1	AT1G27180	1.84e-09	0.382152	-1.38778
Est-1	A	2	AT1G27180	2.31e-09	0.539413	-0.890539
Est-1	A	3	AT1G27180	3.26e-09	0.650621	-0.62011
Fei-0	A	1	AT1G27180	3.78e-11	15.3823	3.9432
Fei-0	A	2	AT1G27180	3.86e-11	18.0254	4.17196
Fei-0	A	3	AT1G27180	1.58e-11	43.9776	5.4587
Kin-0	A	1	AT1G27180	4.13e-11	0.822495	-0.281921
Kin-0	A	2	AT1G27180	2.13e-09	0.0360163	-4.79521
Kno-11	A	1	AT1G27180	3.28e-11	0.309241	-1.6932
Kno-11	A	2	AT1G27180	2.31e-10	0.118988	-3.07111
Kno-11	A	3	AT1G27180	3.46e-10	0.511311	-0.967728
Kno-11	A	4	AT1G27180	2.41e-10	2.35652	1.23666
Ler-0	A	1	AT1G27180	5.98e-10	0.0932468	-3.4228
Ler-0	A	2	AT1G27180	3.49e-10	0.0977623	-3.35458
Ler-0	A	3	AT1G27180	3.07e-10	1.24692	0.318364
Rmx-A02	A	2	AT1G27180	1.88e-11	4.56281	2.18992
Rmx-A02	A	3	AT1G27180	2.26e-10	2.55421	1.35288
RRS-7	A	1	AT1G27180	6.74e-10	8.18505	3.03299
RRS-7	A	2	AT1G27180	6.28e-10	28.791	4.84755
RRS-7	A	3	AT1G27180	1.18e-09	11.6147	3.53787
SLSP-30	A	1	AT1G27180	3.19e-10	0.261664	-1.93422
SLSP-30	A	2	AT1G27180	2.2e-10	1.18244	0.241766
Tsu-1	A	1	AT1G27180	9.24e-10	0.213569	-2.22723
Tsu-1	A	2	AT1G27180	2.39e-09	0.0498182	-4.32718
Tsu-1	A	3	AT1G27180	7.15e-10	0.00814676	-6.93956
Tsu-1	A	4	AT1G27180	1.2e-09	0.0347377	-4.84735
Tsu-1	A	2	AT1G27180	1e-09	0.0911573	-3.4555
Van-0	A	1	AT1G27180	2.68e-10	0.567854	-0.816409
Van-0	A	2	AT1G27180	3.7e-10	1.18854	0.249194
Van-0	A	3	AT1G27180	3.37e-10	0.152632	-2.71187
Van-0	A	1	AT1G27180	2.28e-10	0.215152	-2.21657
Van-0	A	2	AT1G27180	3.28e-10	0.716992	-0.479972
Van-0	A	3	AT1G27180	4.92e-12	10.3856	3.37651
Col-0	B	1	AT1G27180	9.11e-12	8.75379	3.12991
Col-0	B	2	AT1G27180	6.29e-11	31.4782	4.97628
Col-0	B	3	AT1G27180	2.74e-10	31.5149	4.97796
Col-0	B	1	AT1G27180	4.69e-11	10.3869	3.3767
Col-0	B	2	AT1G27180	9.53e-11	60.4624	5.91797
Cvi-0	B	1	AT1G27180	3.38e-10	30.0976	4.91158
Cvi-0	B	2	AT1G27180	1.8e-10	11.0094	3.46066
Cvi-0	B	4	AT1G27180	1.8e-10	11.0094	3.46066
Est-1	B	2	AT1G27180	1.31e-09	0.0813187	-3.62027
Est-1	B	3	AT1G27180	2.83e-09	2.91332	1.54267
Est-1	B	4	AT1G27180	1.89e-09	3.20523	1.68043
Fei-0	B	1	AT1G27180	4.02e-12	28.9986	4.85791
Kin-0	B	1	AT1G27180	7.26e-11	1.12864	0.174591
Kin-0	B	2	AT1G27180	1.51e-11	0.439691	-1.18544
Kin-0	B	3	AT1G27180	2.52e-11	3.40237	1.76654
Kno-11	B	1	AT1G27180	6.9e-09	0.0573758	-4.12341
Kno-11	B	2	AT1G27180	9.04e-10	0.0846816	-3.56181
Kno-11	B	3	AT1G27180	4.11e-10	0.0997632	-3.32535
Ler-0	B	1	AT1G27180	3.35e-10	8.47332	3.08293
Ler-0	B	2	AT1G27180	4.82e-10	0.320957	-1.63955
Ler-0	B	3	AT1G27180	3.77e-10	0.197292	-2.3416
Rmx-A02	B	1	AT1G27180	9.12e-11	1.7639	0.818766
Rmx-A02	B	2	AT1G27180	2.4e-11	20.1323	4.33144
RRS-7	B	1	AT1G27180	4.64e-10	14.8799	3.89529
SLSP-30	B	1	AT1G27180	9.57e-11	3.80608	1.92831
SLSP-30	B	2	AT1G27180	8.19e-10	0.00166406	-9.23108
SLSP-30	B	3	AT1G27180	2.22e-10	32.6724	5.03
Tsu-1	B	1	AT1G27180	6.01e-10	0.0627852	-3.99343
Tsu-1	B	2	AT1G27180	6.78e-10	0.0241627	-5.37108
Tsu-1	B	3	AT1G27180	3.32e-10	0.0162986	-5.93911
Tsu-1	B	1	AT1G27180	6.53e-10	0.00377143	-8.05067
Tsu-1	B	2	AT1G27180	4.52e-10	0.038044	-4.71619
Van-0	B	2	AT1G27180	3.81e-10	0.333915	-1.58245
Van-0	B	3	AT1G27180	9.01e-10	3.03033	1.59947
Van-0	B	1	AT1G27180	3.06e-10	0.510371	-0.970383
Van-0	B	2	AT1G27180	5.7e-10	1.20735	0.271841
Van-0	B	3	AT1G27180	5.28e-10	0.00384484	-8.02286
Van-0	B	4	AT1G27180	3.37e-11	3.40239	1.76655
Van-0	B	5	AT1G27180	1.42e-10	0.0726973	-3.78195
Col-0	F	1	AT1G27180	2.34e-11	42.4831	5.40882
Col-0	F	2	AT1G27180	2.47e-11	40.1537	5.32746
Col-0	F	3	AT1G27180	4.35e-12	110.63	6.7896
Cvi-0	F	1	AT1G27180	5.89e-10	17.9603	4.16674
Cvi-0	F	2	AT1G27180	5.33e-10	10.0985	3.33607
Cvi-0	F	3	AT1G27180	7.62e-10	26.9842	4.75404
Est-1	F	1	AT1G27180	1.43e-09	0.154555	-2.69381
Fei-0	F	1	AT1G27180	2.69e-11	85.9998	6.42626
Fei-0	F	2	AT1G27180	6.96e-12	38.6753	5.27334
Ler-0	F	1	AT1G27180	7e-10	0.0818162	-3.61147
Ler-0	F	2	AT1G27180	3.93e-10	0.0602139	-4.05376
Ler-0	F	3	AT1G27180	1.84e-10	0.449965	-1.15211
RRS-7	F	1	AT1G27180	2.26e-10	55.814	5.80256
RRS-7	F	2	AT1G27180	5.18e-10	20.2501	4.33986
RRS-7	F	3	AT1G27180	4.52e-10	4.09033	2.03222
Van-0	F	1	AT1G27180	4.73e-10	0.819778	-0.286695
Van-0	F	2	AT1G27180	7.02e-10	2.13512	1.09432
Van-0	F	3	AT1G27180	6.22e-10	0.205762	-2.28095
Col-0	C	1	AT1G27180	2.91e-11	12.481	3.64166
Col-0	C	2	AT1G27180	6.59e-11	28.7143	4.8437
Col-0	C	3	AT1G27180	6.4e-11	7.81275	2.96583
Cvi-0	C	1	AT1G27180	2.12e-10	27.1893	4.76497
Cvi-0	C	2	AT1G27180	4.27e-10	5.19882	2.37818
Cvi-0	C	3	AT1G27180	6.15e-10	7.27783	2.86351
Est-1	C	1	AT1G27180	1.37e-09	0.00715573	-7.12669
Est-1	C	2	AT1G27180	1.63e-09	0.334874	-1.57831
Fei-0	C	1	AT1G27180	4.95e-12	218.908	7.77418
Fei-0	C	3	AT1G27180	7.12e-11	2.67283	1.41837
Ler-0	C	1	AT1G27180	9.75e-10	0.284436	-1.81382
Ler-0	C	2	AT1G27180	2.42e-09	0.44098	-1.18122
Ler-0	C	3	AT1G27180	1.24e-09	0.107662	-3.21542
RRS-7	C	1	AT1G27180	3.06e-10	23.9468	4.58176
RRS-7	C	2	AT1G27180	3.91e-10	12.6418	3.66013
RRS-7	C	3	AT1G27180	5.82e-10	31.8206	4.99189
Van-0	C	1	AT1G27180	4.27e-10	0.232195	-2.10659
Van-0	C	2	AT1G27180	3.12e-10	1.10471	0.143668
Van-0	C	3	AT1G27180	2.72e-10	7.23559	2.85511
Van-0	C	4	AT1G27180	9.99e-10	0.547882	-0.868064
Col-0	H	2	AT1G27180	6.03e-12	71.6474	6.16284
Col-0	H	3	AT1G27180	6e-12	40.5832	5.34281
Cvi-0	H	1	AT1G27180	1.22e-09	3.61918	1.85566
Cvi-0	H	2	AT1G27180	3.86e-10	10.9935	3.45858
Est-1	H	1	AT1G27180	1.9e-09	3.44731	1.78547
Est-1	H	2	AT1G27180	1.5e-09	0.0687972	-3.86151
Est-1	H	3	AT1G27180	1.13e-09	0.0881788	-3.50342
Fei-0	H	1	AT1G27180	1.33e-11	9.09321	3.18479
Fei-0	H	2	AT1G27180	9.67e-11	29.844	4.89937
Ler-0	H	1	AT1G27180	2.31e-10	0.292728	-1.77237
Ler-0	H	2	AT1G27180	9.29e-10	0.81101	-0.302208
Ler-0	H	3	AT1G27180	1.12e-09	2.11365	1.07974
RRS-7	H	1	AT1G27180	2.68e-10	17.6791	4.14397
RRS-7	H	2	AT1G27180	1.88e-10	13.1911	3.72149
RRS-7	H	3	AT1G27180	6.31e-10	14.9388	3.90099
Van-0	H	1	AT1G27180	1.95e-10	0.0163971	-5.93042
Van-0	H	2	AT1G27180	1.36e-10	0.0901124	-3.47213
Van-0	H	3	AT1G27180	2.52e-10	0.087121	-3.52084
Col-0	G	1	AT1G27180	2.36e-11	30.16	4.91456
Col-0	G	2	AT1G27180	1.24e-10	27.2825	4.7699
Est-1	G	1	AT1G27180	9.72e-10	0.339978	-1.55649
Est-1	G	2	AT1G27180	3.83e-10	1.58324	0.662876
Est-1	G	3	AT1G27180	1.12e-09	0.34247	-1.54595
Fei-0	G	1	AT1G27180	7.02e-11	54.6597	5.77241
Fei-0	G	2	AT1G27180	9.21e-12	73.2802	6.19535
Ler-0	G	1	AT1G27180	3e-10	0.00898057	-6.79898
Ler-0	G	2	AT1G27180	3.79e-10	0.26344	-1.92445
Ler-0	G	3	AT1G27180	5.45e-10	0.0179056	-5.80345
RRS-7	G	1	AT1G27180	7.2e-10	11.1771	3.48247
RRS-7	G	2	AT1G27180	3.59e-10	17.9699	4.16751
RRS-7	G	3	AT1G27180	9.49e-10	16.5037	4.04472
Van-0	G	1	AT1G27180	1.31e-10	0.52099	-0.940673
Van-0	G	2	AT1G27180	6.68e-11	0.10433	-3.26077
Van-0	G	3	AT1G27180	2.34e-10	0.103125	-3.27753
Col-0	D	1	AT1G27180	2.28e-10	3.64473	1.86581
Col-0	D	2	AT1G27180	4.91e-12	175.686	7.45685
Col-0	D	3	AT1G27180	3.98e-11	53.3341	5.73699
Cvi-0	D	1	AT1G27180	1.06e-09	9.61491	3.26527
Cvi-0	D	2	AT1G27180	3.08e-10	45.0548	5.49361
Est-1	D	2	AT1G27180	8.16e-10	1.34916	0.432067
Fei-0	D	2	AT1G27180	1.23e-11	81.2293	6.34393
Fei-0	D	3	AT1G27180	1.17e-10	3.08086	1.62333
Ler-0	D	1	AT1G27180	1.94e-10	0.0279158	-5.16277
Ler-0	D	3	AT1G27180	3.32e-10	0.0528938	-4.24076
RRS-7	D	1	AT1G27180	6.04e-11	53.1809	5.73284
RRS-7	D	2	AT1G27180	2.41e-10	7.70915	2.94657
RRS-7	D	3	AT1G27180	2.51e-10	21.241	4.40878
Van-0	D	1	AT1G27180	3.25e-10	1.56288	0.64421
Van-0	D	2	AT1G27180	2.5e-10	0.511877	-0.966131
Van-0	D	3	AT1G27180	6.64e-10	0.288677	-1.79247
Col-0	E	1	AT1G27180	3.39e-11	467.204	8.86791
Col-0	E	2	AT1G27180	1.2e-11	621.329	9.27921
Cvi-0	E	1	AT1G27180	4.72e-10	6.33333	2.66296
Cvi-0	E	2	AT1G27180	4.27e-10	9.96628	3.31705
Est-1	E	1	AT1G27180	1.04e-09	1.27667	0.352389
Est-1	E	2	AT1G27180	2.56e-09	0.295352	-1.75949
Fei-0	E	1	AT1G27180	5.13e-11	14.045	3.81198
Ler-0	E	1	AT1G27180	1.15e-10	0.812117	-0.30024
Ler-0	E	2	AT1G27180	5.52e-10	0.16986	-2.55758
Ler-0	E	3	AT1G27180	4.65e-11	43.8357	5.45404
Ler-0	E	4	AT1G27180	2.56e-12	1652.76	10.6907
RRS-7	E	3	AT1G27180	1.5e-10	17.7195	4.14727
Van-0	E	1	AT1G27180	7.13e-10	1.87207	0.904631
Van-0	E	2	AT1G27180	4.53e-10	0.362301	-1.46474
Van-0	E	3	AT1G27180	3.1e-10	4.01612	2.0058
Col-0	A	1	AT1G50180	3.98e-11	1.36813	0.452203
Col-0	A	2	AT1G50180	7.74e-11	0.535456	-0.901159
Col-0	A	3	AT1G50180	4.5e-11	3.01796	1.59357
Col-0	A	1	AT1G50180	7.77e-11	17.3874	4.11997
Col-0	A	2	AT1G50180	2.46e-10	0.0893648	-3.48415
Cvi-0	A	1	AT1G50180	4.84e-10	3.15322	1.65682
Cvi-0	A	2	AT1G50180	3.18e-10	5.20634	2.38027
Cvi-0	A	3	AT1G50180	9.84e-10	11.3177	3.50051
Est-1	A	1	AT1G50180	1.84e-09	0.536113	-0.89939
Est-1	A	2	AT1G50180	2.31e-09	0.486531	-1.0394
Est-1	A	3	AT1G50180	3.26e-09	0.465064	-1.1045
Est-1	A	4	AT1G50180	1.61e-09	1.13014	0.176502
Fei-0	A	2	AT1G50180	3.86e-11	2.74403	1.4563
Fei-0	A	3	AT1G50180	1.58e-11	0.560187	-0.836021
Kin-0	A	1	AT1G50180	4.13e-11	0.0148153	-6.07677
Kin-0	A	2	AT1G50180	2.13e-09	0.00389271	-8.00501
Kin-0	A	3	AT1G50180	6.15e-11	0.0481931	-4.37503
Kno-11	A	1	AT1G50180	3.28e-11	0.621197	-0.686876
Kno-11	A	2	AT1G50180	2.31e-10	0.0163051	-5.93853
Kno-11	A	3	AT1G50180	3.46e-10	0.0769853	-3.69927
Ler-0	A	1	AT1G50180	5.98e-10	0.373636	-1.4203
Ler-0	A	2	AT1G50180	3.49e-10	1.78588	0.836635
Ler-0	A	3	AT1G50180	3.07e-10	1.20527	0.269353
Rmx-A02	A	2	AT1G50180	1.88e-11	0.636937	-0.650777
Rmx-A02	A	3	AT1G50180	2.26e-10	0.73867	-0.436998
RRS-7	A	1	AT1G50180	6.74e-10	1.31804	0.398393
RRS-7	A	2	AT1G50180	6.28e-10	1.2599	0.333306
RRS-7	A	3	AT1G50180	1.18e-09	0.372356	-1.42525
SLSP-30	A	1	AT1G50180	3.19e-10	0.0968727	-3.36777
SLSP-30	A	2	AT1G50180	2.2e-10	0.48608	-1.04073
SLSP-30	A	3	AT1G50180	6.22e-10	0.114559	-3.12583
Tsu-1	A	1	AT1G50180	9.24e-10	0.121051	-3.04632
Tsu-1	A	2	AT1G50180	2.39e-09	0.203969	-2.29358
Tsu-1	A	3	AT1G50180	7.15e-10	0.1446	-2.78986
Tsu-1	A	4	AT1G50180	1.2e-09	0.0653866	-3.93486
Tsu-1	A	2	AT1G50180	1e-09	0.0866997	-3.52783
Van-0	A	1	AT1G50180	2.68e-10	1.98903	0.992067
Van-0	A	2	AT1G50180	3.7e-10	1.01616	0.0231316
Van-0	A	3	AT1G50180	3.37e-10	0.359476	-1.47603
Van-0	A	1	AT1G50180	2.28e-10	0.0807096	-3.63112
Van-0	A	2	AT1G50180	3.28e-10	0.826326	-0.275216
Col-0	B	1	AT1G50180	9.11e-12	0.751088	-0.412947
Col-0	B	2	AT1G50180	6.29e-11	0.950359	-0.073455
Col-0	B	3	AT1G50180	2.74e-10	5.84844	2.54805
Col-0	B	1	AT1G50180	4.69e-11	0.365931	-1.45036
Col-0	B	2	AT1G50180	9.53e-11	2.9527	1.56203
Cvi-0	B	1	AT1G50180	3.38e-10	3.67886	1.87926
Cvi-0	B	2	AT1G50180	1.8e-10	3.62951	1.85977
Cvi-0	B	4	AT1G50180	1.8e-10	3.62951	1.85977
Cvi-0	B	3	AT1G50180	6.98e-13	727.991	9.50778
Est-1	B	2	AT1G50180	1.31e-09	0.914871	-0.12836
Est-1	B	3	AT1G50180	2.83e-09	2.09186	1.06478
Est-1	B	4	AT1G50180	1.89e-09	3.54832	1.82714
Fei-0	B	1	AT1G50180	4.02e-12	0.447141	-1.1612
Kin-0	B	1	AT1G50180	7.26e-11	0.0441638	-4.50099
Kin-0	B	2	AT1G50180	1.51e-11	0.0206035	-5.60097
Kin-0	B	3	AT1G50180	2.52e-11	0.574508	-0.799602
Kno-11	B	1	AT1G50180	6.9e-09	0.0151442	-6.04509
Kno-11	B	2	AT1G50180	9.04e-10	0.0784607	-3.67189
Kno-11	B	3	AT1G50180	4.11e-10	0.0276	-5.17919
Ler-0	B	1	AT1G50180	3.35e-10	5.74334	2.52189
Ler-0	B	2	AT1G50180	4.82e-10	0.442668	-1.1757
Ler-0	B	3	AT1G50180	3.77e-10	1.12225	0.166396
Rmx-A02	B	1	AT1G50180	9.12e-11	0.767968	-0.380881
Rmx-A02	B	2	AT1G50180	2.4e-11	1.54035	0.623261
Rmx-A02	B	3	AT1G50180	1.03e-10	0.161469	-2.63068
RRS-7	B	1	AT1G50180	4.64e-10	5.14563	2.36335
RRS-7	B	2	AT1G50180	2.51e-09	3.13052	1.6464
SLSP-30	B	1	AT1G50180	9.57e-11	7.86701	2.97582
SLSP-30	B	2	AT1G50180	8.19e-10	1.41534	0.501149
SLSP-30	B	3	AT1G50180	2.22e-10	3.3342	1.73734
Tsu-1	B	1	AT1G50180	6.01e-10	0.235045	-2.08899
Tsu-1	B	2	AT1G50180	6.78e-10	0.0582345	-4.10198
Tsu-1	B	3	AT1G50180	3.32e-10	0.0743544	-3.74944
Tsu-1	B	1	AT1G50180	6.53e-10	0.0701471	-3.83347
Tsu-1	B	2	AT1G50180	4.52e-10	0.109102	-3.19625
Van-0	B	2	AT1G50180	3.81e-10	1.2706	0.345514
Van-0	B	3	AT1G50180	9.01e-10	1.05224	0.0734691
Van-0	B	1	AT1G50180	3.06e-10	1.93096	0.949321
Van-0	B	2	AT1G50180	5.7e-10	2.15192	1.10563
Van-0	B	3	AT1G50180	5.28e-10	0.449473	-1.15369
Van-0	B	4	AT1G50180	3.37e-11	0.32163	-1.63653
Van-0	B	5	AT1G50180	1.42e-10	0.710058	-0.493991
Col-0	F	1	AT1G50180	2.34e-11	3.42373	1.77557
Col-0	F	2	AT1G50180	2.47e-11	5.38403	2.42869
Col-0	F	3	AT1G50180	4.35e-12	5.46606	2.4505
Cvi-0	F	1	AT1G50180	5.89e-10	1.98096	0.9862
Cvi-0	F	2	AT1G50180	5.33e-10	2.47993	1.3103
Cvi-0	F	3	AT1G50180	7.62e-10	6.90413	2.78746
Est-1	F	1	AT1G50180	1.43e-09	2.89309	1.53261
Est-1	F	2	AT1G50180	5.49e-09	0.140163	-2.83483
Est-1	F	3	AT1G50180	7.39e-10	0.315813	-1.66286
Fei-0	F	1	AT1G50180	2.69e-11	0.647326	-0.627435
Fei-0	F	2	AT1G50180	6.96e-12	1.06988	0.0974513
Ler-0	F	1	AT1G50180	7e-10	0.50594	-0.982961
Ler-0	F	2	AT1G50180	3.93e-10	0.271179	-1.88268
Ler-0	F	3	AT1G50180	1.84e-10	0.639409	-0.64519
RRS-7	F	1	AT1G50180	2.26e-10	1.66643	0.73676
RRS-7	F	2	AT1G50180	5.18e-10	0.57679	-0.793882
RRS-7	F	3	AT1G50180	4.52e-10	4.13232	2.04695
Van-0	F	1	AT1G50180	4.73e-10	0.717524	-0.478901
Van-0	F	2	AT1G50180	7.02e-10	0.455683	-1.1339
Van-0	F	3	AT1G50180	6.22e-10	0.396576	-1.33433
Col-0	C	1	AT1G50180	2.91e-11	0.470225	-1.08858
Col-0	C	2	AT1G50180	6.59e-11	0.561079	-0.833724
Col-0	C	3	AT1G50180	6.4e-11	0.368294	-1.44107
Cvi-0	C	1	AT1G50180	2.12e-10	12.8912	3.68832
Cvi-0	C	2	AT1G50180	4.27e-10	2.33586	1.22396
Cvi-0	C	3	AT1G50180	6.15e-10	10.4874	3.39059
Est-1	C	1	AT1G50180	1.37e-09	0.159482	-2.64854
Est-1	C	2	AT1G50180	1.63e-09	1.05009	0.0705179
Fei-0	C	3	AT1G50180	7.12e-11	0.295331	-1.7596
Ler-0	C	1	AT1G50180	9.75e-10	0.325357	-1.61991
Ler-0	C	2	AT1G50180	2.42e-09	0.650416	-0.620565
Ler-0	C	3	AT1G50180	1.24e-09	0.422892	-1.24164
RRS-7	C	1	AT1G50180	3.06e-10	1.2772	0.35298
RRS-7	C	2	AT1G50180	3.91e-10	1.47017	0.555985
RRS-7	C	3	AT1G50180	5.82e-10	3.5597	1.83176
Van-0	C	1	AT1G50180	4.27e-10	1.2873	0.364346
Van-0	C	2	AT1G50180	3.12e-10	0.702378	-0.509681
Van-0	C	3	AT1G50180	2.72e-10	4.88894	2.28952
Van-0	C	4	AT1G50180	9.99e-10	2.96333	1.56722
Col-0	H	2	AT1G50180	6.03e-12	3.64016	1.864
Col-0	H	3	AT1G50180	6e-12	1.38526	0.470152
Cvi-0	H	1	AT1G50180	1.22e-09	1.07523	0.104639
Cvi-0	H	2	AT1G50180	3.86e-10	2.72564	1.44659
Est-1	H	1	AT1G50180	1.9e-09	1.60007	0.678135
Est-1	H	2	AT1G50180	1.5e-09	0.866406	-0.206885
Est-1	H	3	AT1G50180	1.13e-09	0.904513	-0.144787
Fei-0	H	1	AT1G50180	1.33e-11	0.374204	-1.4181
Fei-0	H	2	AT1G50180	9.67e-11	0.333002	-1.5864
Ler-0	H	1	AT1G50180	2.31e-10	0.385338	-1.3758
Ler-0	H	2	AT1G50180	9.29e-10	1.43052	0.516542
Ler-0	H	3	AT1G50180	1.12e-09	0.622744	-0.683288
RRS-7	H	1	AT1G50180	2.68e-10	1.49076	0.576047
RRS-7	H	2	AT1G50180	1.88e-10	1.84489	0.883538
RRS-7	H	3	AT1G50180	6.31e-10	1.53841	0.621443
Van-0	H	1	AT1G50180	1.95e-10	0.701843	-0.510781
Van-0	H	2	AT1G50180	1.36e-10	0.543099	-0.880714
Van-0	H	3	AT1G50180	2.52e-10	0.51804	-0.948866
Col-0	G	1	AT1G50180	2.36e-11	1.11379	0.155481
Col-0	G	2	AT1G50180	1.24e-10	1.43274	0.518772
Est-1	G	1	AT1G50180	9.72e-10	0.87692	-0.189483
Est-1	G	2	AT1G50180	3.83e-10	3.32914	1.73515
Est-1	G	3	AT1G50180	1.12e-09	1.2302	0.298893
Fei-0	G	1	AT1G50180	7.02e-11	0.486802	-1.03859
Fei-0	G	2	AT1G50180	9.21e-12	0.483885	-1.04726
Ler-0	G	1	AT1G50180	3e-10	0.988353	-0.0169022
Ler-0	G	2	AT1G50180	3.79e-10	0.726318	-0.461326
Ler-0	G	3	AT1G50180	5.45e-10	0.865284	-0.208755
RRS-7	G	1	AT1G50180	7.2e-10	0.608035	-0.717773
RRS-7	G	2	AT1G50180	3.59e-10	1.86295	0.897591
RRS-7	G	3	AT1G50180	9.49e-10	4.12365	2.04392
Van-0	G	1	AT1G50180	1.31e-10	1.03754	0.0531724
Van-0	G	2	AT1G50180	6.68e-11	2.33621	1.22417
Van-0	G	3	AT1G50180	2.34e-10	0.463655	-1.10888
Col-0	D	1	AT1G50180	2.28e-10	0.806569	-0.310129
Col-0	D	2	AT1G50180	4.91e-12	3.3672	1.75155
Col-0	D	3	AT1G50180	3.98e-11	0.955329	-0.0659299
Cvi-0	D	1	AT1G50180	1.06e-09	8.0789	3.01416
Cvi-0	D	2	AT1G50180	3.08e-10	19.1402	4.25854
Est-1	D	2	AT1G50180	8.16e-10	0.624607	-0.67898
Fei-0	D	2	AT1G50180	1.23e-11	7.32144	2.87213
Fei-0	D	3	AT1G50180	1.17e-10	0.116697	-3.09916
Ler-0	D	1	AT1G50180	1.94e-10	1.28167	0.358024
Ler-0	D	3	AT1G50180	3.32e-10	2.88555	1.52885
RRS-7	D	1	AT1G50180	6.04e-11	4.75681	2.24999
RRS-7	D	2	AT1G50180	2.41e-10	1.32166	0.402354
RRS-7	D	3	AT1G50180	2.51e-10	1.57483	0.655193
Van-0	D	1	AT1G50180	3.25e-10	1.90508	0.929855
Van-0	D	2	AT1G50180	2.5e-10	3.91324	1.96836
Van-0	D	3	AT1G50180	6.64e-10	0.713333	-0.487353
Col-0	E	1	AT1G50180	3.39e-11	0.846636	-0.240185
Col-0	E	2	AT1G50180	1.2e-11	1.00764	0.0109827
Cvi-0	E	1	AT1G50180	4.72e-10	1.68195	0.750131
Cvi-0	E	2	AT1G50180	4.27e-10	1.41821	0.504071
Est-1	E	1	AT1G50180	1.04e-09	0.211653	-2.24023
Est-1	E	2	AT1G50180	2.56e-09	0.132024	-2.92112
Fei-0	E	1	AT1G50180	5.13e-11	6.21811	2.63648
Ler-0	E	1	AT1G50180	1.15e-10	0.577986	-0.790893
Ler-0	E	2	AT1G50180	5.52e-10	0.21497	-2.21779
Ler-0	E	3	AT1G50180	4.65e-11	3.69358	1.88502
Ler-0	E	4	AT1G50180	2.56e-12	159.98	7.32175
RRS-7	E	3	AT1G50180	1.5e-10	1.29097	0.368457
Van-0	E	1	AT1G50180	7.13e-10	0.379759	-1.39684
Van-0	E	2	AT1G50180	4.53e-10	0.157233	-2.66902
Van-0	E	3	AT1G50180	3.1e-10	0.154677	-2.69266
Col-0	A	1	AT2G14080	3.98e-11	15259.7	13.8974
Col-0	A	2	AT2G14080	7.74e-11	4829.63	12.2377
Col-0	A	3	AT2G14080	4.5e-11	13190.3	13.6872
Col-0	A	1	AT2G14080	7.77e-11	10098.2	13.3018
Col-0	A	2	AT2G14080	2.46e-10	1512.97	10.5632
Cvi-0	A	1	AT2G14080	4.84e-10	1428.11	10.4799
Cvi-0	A	2	AT2G14080	3.18e-10	4674.03	12.1905
Cvi-0	A	3	AT2G14080	9.84e-10	1842.77	10.8477
Est-1	A	1	AT2G14080	1.84e-09	50.1528	5.64826
Est-1	A	3	AT2G14080	3.26e-09	52.1802	5.70543
Fei-0	A	1	AT2G14080	3.78e-11	620.944	9.27832
Fei-0	A	2	AT2G14080	3.86e-11	2143.74	11.0659
Fei-0	A	3	AT2G14080	1.58e-11	2407.35	11.2332
Kin-0	A	3	AT2G14080	6.15e-11	3818.18	11.8987
Kno-11	A	2	AT2G14080	2.31e-10	3466.76	11.7594
Kno-11	A	3	AT2G14080	3.46e-10	3740.53	11.869
Ler-0	A	1	AT2G14080	5.98e-10	506.488	8.98439
Ler-0	A	2	AT2G14080	3.49e-10	588.356	9.20054
Ler-0	A	3	AT2G14080	3.07e-10	416.55	8.70235
Rmx-A02	A	1	AT2G14080	5.36e-11	0.733351	-0.447423
Rmx-A02	A	2	AT2G14080	1.88e-11	161.084	7.33166
Rmx-A02	A	3	AT2G14080	2.26e-10	111.721	6.80375
RRS-7	A	1	AT2G14080	6.74e-10	83.5032	6.38376
RRS-7	A	2	AT2G14080	6.28e-10	282.505	8.14213
RRS-7	A	3	AT2G14080	1.18e-09	563.589	9.1385
SLSP-30	A	1	AT2G14080	3.19e-10	56.499	5.82015
SLSP-30	A	2	AT2G14080	2.2e-10	105.975	6.72758
SLSP-30	A	3	AT2G14080	6.22e-10	227.891	7.8322
Tsu-1	A	1	AT2G14080	9.24e-10	112.621	6.81534
Tsu-1	A	2	AT2G14080	2.39e-09	76.0573	6.24901
Tsu-1	A	3	AT2G14080	7.15e-10	93.6065	6.54854
Tsu-1	A	4	AT2G14080	1.2e-09	47.7632	5.57783
Tsu-1	A	2	AT2G14080	1e-09	253.711	7.98704
Van-0	A	1	AT2G14080	2.68e-10	111.106	6.79579
Van-0	A	2	AT2G14080	3.7e-10	109.42	6.77373
Van-0	A	3	AT2G14080	3.37e-10	97.5666	6.60832
Van-0	A	1	AT2G14080	2.28e-10	59.4544	5.89371
Van-0	A	2	AT2G14080	3.28e-10	312.325	8.28691
Van-0	A	3	AT2G14080	4.92e-12	63.6941	5.99309
Col-0	B	2	AT2G14080	6.29e-11	13474.5	13.7179
Col-0	B	3	AT2G14080	2.74e-10	5105.21	12.3178
Col-0	B	1	AT2G14080	4.69e-11	8645.96	13.0778
Col-0	B	2	AT2G14080	9.53e-11	15510.8	13.921
Cvi-0	B	1	AT2G14080	3.38e-10	1433.59	10.4854
Cvi-0	B	2	AT2G14080	1.8e-10	4780.31	12.2229
Cvi-0	B	4	AT2G14080	1.8e-10	4780.31	12.2229
Cvi-0	B	3	AT2G14080	6.98e-13	486.221	8.92547
Est-1	B	2	AT2G14080	1.31e-09	47.4323	5.5678
Est-1	B	3	AT2G14080	2.83e-09	98.7445	6.62563
Fei-0	B	1	AT2G14080	4.02e-12	6469.28	12.6594
Kin-0	B	1	AT2G14080	7.26e-11	5521.92	12.431
Kin-0	B	2	AT2G14080	1.51e-11	8996.24	13.1351
Kin-0	B	3	AT2G14080	2.52e-11	26718.8	14.7056
Kno-11	B	1	AT2G14080	6.9e-09	113.578	6.82755
Kno-11	B	2	AT2G14080	9.04e-10	1954.93	10.9329
Kno-11	B	3	AT2G14080	4.11e-10	1543.71	10.5922
Ler-0	B	1	AT2G14080	3.35e-10	471.585	8.88137
Ler-0	B	2	AT2G14080	4.82e-10	125.285	6.96907
Ler-0	B	3	AT2G14080	3.77e-10	391.302	8.61214
Rmx-A02	B	1	AT2G14080	9.12e-11	0.270506	-1.88627
Rmx-A02	B	2	AT2G14080	2.4e-11	464.08	8.85823
Rmx-A02	B	3	AT2G14080	1.03e-10	0.592316	-0.75556
RRS-7	B	1	AT2G14080	4.64e-10	494.105	8.94867
RRS-7	B	3	AT2G14080	1.36e-09	103.743	6.69687
SLSP-30	B	1	AT2G14080	9.57e-11	1388.83	10.4397
SLSP-30	B	2	AT2G14080	8.19e-10	124.336	6.9581
SLSP-30	B	3	AT2G14080	2.22e-10	619.49	9.27494
Tsu-1	B	1	AT2G14080	6.01e-10	190.566	7.57414
Tsu-1	B	2	AT2G14080	6.78e-10	226.255	7.8218
Tsu-1	B	3	AT2G14080	3.32e-10	161.486	7.33527
Tsu-1	B	1	AT2G14080	6.53e-10	99.0842	6.63058
Tsu-1	B	2	AT2G14080	4.52e-10	167.03	7.38397
Van-0	B	1	AT2G14080	5.94e-11	715.799	9.48341
Van-0	B	2	AT2G14080	3.81e-10	153.08	7.25814
Van-0	B	3	AT2G14080	9.01e-10	77.1742	6.27005
Van-0	B	2	AT2G14080	5.7e-10	55.4796	5.79388
Van-0	B	4	AT2G14080	3.37e-11	985.207	9.94428
Van-0	B	5	AT2G14080	1.42e-10	103.199	6.68929
Col-0	F	1	AT2G14080	2.34e-11	38489.3	15.2322
Col-0	F	2	AT2G14080	2.47e-11	31041.2	14.9219
Col-0	F	3	AT2G14080	4.35e-12	152208	17.2157
Cvi-0	F	1	AT2G14080	5.89e-10	2590.29	11.3389
Cvi-0	F	2	AT2G14080	5.33e-10	1370.32	10.4203
Cvi-0	F	3	AT2G14080	7.62e-10	1789.29	10.8052
Est-1	F	1	AT2G14080	1.43e-09	56.5584	5.82167
Est-1	F	2	AT2G14080	5.49e-09	24.0832	4.58996
Est-1	F	3	AT2G14080	7.39e-10	102.27	6.67624
Fei-0	F	1	AT2G14080	2.69e-11	1230.2	10.2647
Fei-0	F	2	AT2G14080	6.96e-12	1793.78	10.8088
Ler-0	F	1	AT2G14080	7e-10	204.382	7.67512
Ler-0	F	2	AT2G14080	3.93e-10	198.774	7.63498
Ler-0	F	3	AT2G14080	1.84e-10	606.232	9.24373
RRS-7	F	1	AT2G14080	2.26e-10	2683.67	11.39
RRS-7	F	2	AT2G14080	5.18e-10	1018.27	9.99191
RRS-7	F	3	AT2G14080	4.52e-10	1100.21	10.1036
Van-0	F	1	AT2G14080	4.73e-10	103.802	6.69769
Van-0	F	2	AT2G14080	7.02e-10	76.7423	6.26195
Van-0	F	3	AT2G14080	6.22e-10	59.6638	5.89878
Col-0	C	1	AT2G14080	2.91e-11	19638.3	14.2614
Col-0	C	2	AT2G14080	6.59e-11	11749.3	13.5203
Col-0	C	3	AT2G14080	6.4e-11	6995.12	12.7721
Cvi-0	C	1	AT2G14080	2.12e-10	4294.29	12.0682
Cvi-0	C	2	AT2G14080	4.27e-10	1294.88	10.3386
Cvi-0	C	3	AT2G14080	6.15e-10	2969.6	11.5361
Est-1	C	1	AT2G14080	1.37e-09	35.1049	5.1336
Est-1	C	2	AT2G14080	1.63e-09	102.963	6.68598
Fei-0	C	1	AT2G14080	4.95e-12	4215.89	12.0416
Fei-0	C	3	AT2G14080	7.12e-11	236.767	7.88732
Ler-0	C	1	AT2G14080	9.75e-10	169.892	7.40848
Ler-0	C	2	AT2G14080	2.42e-09	90.6136	6.50166
Ler-0	C	3	AT2G14080	1.24e-09	235.386	7.87888
RRS-7	C	1	AT2G14080	3.06e-10	2881.73	11.4927
RRS-7	C	2	AT2G14080	3.91e-10	1466.91	10.5186
RRS-7	C	3	AT2G14080	5.82e-10	2716.63	11.4076
Van-0	C	1	AT2G14080	4.27e-10	181.673	7.5052
Van-0	C	2	AT2G14080	3.12e-10	204.496	7.67593
Van-0	C	3	AT2G14080	2.72e-10	256.695	8.00391
Van-0	C	4	AT2G14080	9.99e-10	60.3166	5.91448
Col-0	H	2	AT2G14080	6.03e-12	83026.7	16.3413
Col-0	H	3	AT2G14080	6e-12	40335.3	15.2998
Cvi-0	H	1	AT2G14080	1.22e-09	730.926	9.51358
Cvi-0	H	2	AT2G14080	3.86e-10	1346.21	10.3947
Est-1	H	1	AT2G14080	1.9e-09	142.74	7.15724
Est-1	H	2	AT2G14080	1.5e-09	85.7322	6.42176
Est-1	H	3	AT2G14080	1.13e-09	136.924	7.09724
Fei-0	H	1	AT2G14080	1.33e-11	753.642	9.55774
Ler-0	H	1	AT2G14080	2.31e-10	907.9	9.82639
Ler-0	H	2	AT2G14080	9.29e-10	301.18	8.23448
Ler-0	H	3	AT2G14080	1.12e-09	81.1486	6.34249
RRS-7	H	1	AT2G14080	2.68e-10	1834.36	10.8411
RRS-7	H	2	AT2G14080	1.88e-10	1390.53	10.4414
RRS-7	H	3	AT2G14080	6.31e-10	925.909	9.85473
Van-0	H	1	AT2G14080	1.95e-10	130.686	7.02996
Van-0	H	2	AT2G14080	1.36e-10	97.7405	6.61088
Van-0	H	3	AT2G14080	2.52e-10	79.9702	6.32139
Col-0	G	1	AT2G14080	2.36e-11	21039.6	14.3608
Col-0	G	2	AT2G14080	1.24e-10	6219.13	12.6025
Est-1	G	1	AT2G14080	9.72e-10	90.883	6.50594
Est-1	G	2	AT2G14080	3.83e-10	276.721	8.11229
Est-1	G	3	AT2G14080	1.12e-09	107.798	6.75218
Fei-0	G	1	AT2G14080	7.02e-11	370.903	8.5349
Fei-0	G	2	AT2G14080	9.21e-12	3601.38	11.8143
Ler-0	G	1	AT2G14080	3e-10	301.253	8.23483
Ler-0	G	2	AT2G14080	3.79e-10	437.577	8.77339
Ler-0	G	3	AT2G14080	5.45e-10	170.055	7.40986
RRS-7	G	1	AT2G14080	7.2e-10	971.278	9.92374
RRS-7	G	2	AT2G14080	3.59e-10	2247.73	11.1343
RRS-7	G	3	AT2G14080	9.49e-10	974.331	9.92827
Van-0	G	1	AT2G14080	1.31e-10	108.683	6.76398
Van-0	G	2	AT2G14080	6.68e-11	129.547	7.01733
Van-0	G	3	AT2G14080	2.34e-10	60.4791	5.91836
Col-0	D	1	AT2G14080	2.28e-10	3003.45	11.5524
Col-0	D	2	AT2G14080	4.91e-12	168450	17.362
Col-0	D	3	AT2G14080	3.98e-11	12854.5	13.65
Cvi-0	D	1	AT2G14080	1.06e-09	2613.53	11.3518
Cvi-0	D	2	AT2G14080	3.08e-10	3140.49	11.6168
Est-1	D	2	AT2G14080	8.16e-10	110.092	6.78256
Fei-0	D	2	AT2G14080	1.23e-11	8246.78	13.0096
Fei-0	D	3	AT2G14080	1.17e-10	649.303	9.34275
Ler-0	D	1	AT2G14080	1.94e-10	431.295	8.75253
Ler-0	D	3	AT2G14080	3.32e-10	834.408	9.70461
RRS-7	D	1	AT2G14080	6.04e-11	2825.52	11.4643
RRS-7	D	2	AT2G14080	2.41e-10	1087.63	10.087
RRS-7	D	3	AT2G14080	2.51e-10	3614.56	11.8196
Van-0	D	1	AT2G14080	3.25e-10	190.618	7.57454
Van-0	D	2	AT2G14080	2.5e-10	502.587	8.97323
Van-0	D	3	AT2G14080	6.64e-10	181.163	7.50114
Col-0	E	1	AT2G14080	3.39e-11	13350.3	13.7046
Col-0	E	2	AT2G14080	1.2e-11	13292.3	13.6983
Cvi-0	E	1	AT2G14080	4.72e-10	1746.8	10.7705
Cvi-0	E	2	AT2G14080	4.27e-10	2047.65	10.9998
Est-1	E	1	AT2G14080	1.04e-09	36.3857	5.1853
Est-1	E	2	AT2G14080	2.56e-09	33.0591	5.04698
Fei-0	E	1	AT2G14080	5.13e-11	480.202	8.9075
Ler-0	E	1	AT2G14080	1.15e-10	124.196	6.95647
Ler-0	E	2	AT2G14080	5.52e-10	154.08	7.26753
Ler-0	E	3	AT2G14080	4.65e-11	2822.23	11.4626
Ler-0	E	4	AT2G14080	2.56e-12	173461	17.4043
RRS-7	E	3	AT2G14080	1.5e-10	1259.38	10.2985
Van-0	E	1	AT2G14080	7.13e-10	51.0363	5.67345
Van-0	E	2	AT2G14080	4.53e-10	64.7914	6.01773
Van-0	E	3	AT2G14080	3.1e-10	31.1621	4.96172
Col-0	A	1	AT5G05400	3.98e-11	2.24585	1.16726
Col-0	A	2	AT5G05400	7.74e-11	5.27551	2.39931
Fei-0	A	1	AT5G05400	3.78e-11	180.515	7.49597
Fei-0	A	3	AT5G05400	1.58e-11	7.16662	2.84129
Kno-11	A	2	AT5G05400	2.31e-10	2.70915	1.43784
Kno-11	A	3	AT5G05400	3.46e-10	1.39929	0.484692
Ler-0	A	1	AT5G05400	5.98e-10	0.252763	-1.98414
Ler-0	A	3	AT5G05400	3.07e-10	0.288933	-1.79119
Col-0	B	1	AT5G05400	4.69e-11	5.73028	2.51861
Col-0	B	2	AT5G05400	9.53e-11	13.4807	3.75282
Kno-11	B	2	AT5G05400	9.04e-10	0.860283	-0.217117
Kno-11	B	3	AT5G05400	4.11e-10	0.281933	-1.82657
Ler-0	B	1	AT5G05400	3.35e-10	1.3289	0.410237
Ler-0	B	2	AT5G05400	4.82e-10	0.139569	-2.84095
SLSP-30	B	1	AT5G05400	9.57e-11	3.84675	1.94364
SLSP-30	B	2	AT5G05400	8.19e-10	1.81491	0.859895
SLSP-30	B	3	AT5G05400	2.22e-10	2.14645	1.10195
Col-0	F	1	AT5G05400	2.34e-11	2.70567	1.43598
Col-0	F	2	AT5G05400	2.47e-11	1.45428	0.540304
Col-0	F	3	AT5G05400	4.35e-12	8.85046	3.14575
Cvi-0	F	1	AT5G05400	5.89e-10	0.0301208	-5.0531
Est-1	F	1	AT5G05400	1.43e-09	0.0340934	-4.87436
Fei-0	F	2	AT5G05400	6.96e-12	649.001	9.34208
Ler-0	F	2	AT5G05400	3.93e-10	0.318744	-1.64953
RRS-7	F	2	AT5G05400	5.18e-10	0.751612	-0.411941
Van-0	F	3	AT5G05400	6.22e-10	14.0176	3.80917
Col-0	C	1	AT5G05400	2.91e-11	71.4857	6.15958
Col-0	C	3	AT5G05400	6.4e-11	3.44528	1.78462
Cvi-0	C	1	AT5G05400	2.12e-10	0.6517	-0.617719
Est-1	C	2	AT5G05400	1.63e-09	0.0384066	-4.7025
Ler-0	C	2	AT5G05400	2.42e-09	0.0560515	-4.1571
RRS-7	C	2	AT5G05400	3.91e-10	0.0333948	-4.90423
Cvi-0	H	2	AT5G05400	3.86e-10	0.703951	-0.506454
Ler-0	H	3	AT5G05400	1.12e-09	1.01304	0.0186856
Van-0	H	1	AT5G05400	1.95e-10	10.0985	3.33607
Van-0	H	2	AT5G05400	1.36e-10	4.94435	2.30578
Est-1	G	2	AT5G05400	3.83e-10	0.177293	-2.49579
Est-1	G	3	AT5G05400	1.12e-09	0.000664625	-10.5552
Ler-0	G	1	AT5G05400	3e-10	0.898222	-0.154856
Ler-0	G	2	AT5G05400	3.79e-10	0.987654	-0.0179223
Ler-0	G	3	AT5G05400	5.45e-10	0.723196	-0.467542
RRS-7	G	1	AT5G05400	7.2e-10	1.464	0.549913
Col-0	D	2	AT5G05400	4.91e-12	14.4399	3.85199
Col-0	D	3	AT5G05400	3.98e-11	0.55272	-0.855378
Est-1	D	2	AT5G05400	8.16e-10	0.0260298	-5.26369
Ler-0	D	3	AT5G05400	3.32e-10	1.04745	0.0668839
Van-0	D	1	AT5G05400	3.25e-10	28.3	4.82273
Col-0	E	1	AT5G05400	3.39e-11	8.8715	3.14918
Col-0	E	2	AT5G05400	1.2e-11	4.28232	2.09839
Est-1	E	1	AT5G05400	1.04e-09	0.0472178	-4.40453
Est-1	E	2	AT5G05400	2.56e-09	0.0451499	-4.46913
Ler-0	E	1	AT5G05400	1.15e-10	0.555923	-0.847043
Ler-0	E	2	AT5G05400	5.52e-10	0.196509	-2.34733
Ler-0	E	3	AT5G05400	4.65e-11	6.15343	2.62139
Van-0	E	3	AT5G05400	3.1e-10	2.17395	1.12032
Col-0	A	1	AT5G22690	3.98e-11	6.18197	2.62807
Col-0	A	2	AT5G22690	7.74e-11	1.71518	0.778356
Col-0	A	3	AT5G22690	4.5e-11	152.075	7.24864
Col-0	A	1	AT5G22690	7.77e-11	2.75892	1.4641
Cvi-0	A	1	AT5G22690	4.84e-10	0.287253	-1.79961
Cvi-0	A	2	AT5G22690	3.18e-10	0.223419	-2.16218
Cvi-0	A	3	AT5G22690	9.84e-10	0.420933	-1.24834
Est-1	A	1	AT5G22690	1.84e-09	0.18407	-2.44167
Est-1	A	2	AT5G22690	2.31e-09	0.112308	-3.15446
Est-1	A	3	AT5G22690	3.26e-09	0.202205	-2.30611
Est-1	A	4	AT5G22690	1.61e-09	0.130791	-2.93466
Fei-0	A	1	AT5G22690	3.78e-11	0.34978	-1.51548
Fei-0	A	2	AT5G22690	3.86e-11	0.2097	-2.2536
Kin-0	A	1	AT5G22690	4.13e-11	2.01472	1.01058
Kin-0	A	2	AT5G22690	2.13e-09	0.04944	-4.33818
Kin-0	A	3	AT5G22690	6.15e-11	5.7403	2.52113
Kno-11	A	1	AT5G22690	3.28e-11	0.05575	-4.16489
Kno-11	A	2	AT5G22690	2.31e-10	1.79731	0.845842
Kno-11	A	3	AT5G22690	3.46e-10	3.11896	1.64107
Kno-11	A	4	AT5G22690	2.41e-10	1.78379	0.834942
Ler-0	A	1	AT5G22690	5.98e-10	0.235001	-2.08926
Ler-0	A	2	AT5G22690	3.49e-10	0.19698	-2.34388
Ler-0	A	3	AT5G22690	3.07e-10	0.599711	-0.737659
Rmx-A02	A	1	AT5G22690	5.36e-11	11.6312	3.53993
Rmx-A02	A	2	AT5G22690	1.88e-11	13.0502	3.70599
Rmx-A02	A	3	AT5G22690	2.26e-10	4.7002	2.23272
RRS-7	A	1	AT5G22690	6.74e-10	0.455626	-1.13408
RRS-7	A	2	AT5G22690	6.28e-10	0.554478	-0.850797
SLSP-30	A	1	AT5G22690	3.19e-10	40.9672	5.3564
SLSP-30	A	2	AT5G22690	2.2e-10	1.16942	0.225799
SLSP-30	A	3	AT5G22690	6.22e-10	0.916747	-0.125404
Van-0	A	1	AT5G22690	2.68e-10	0.414431	-1.27079
Van-0	A	2	AT5G22690	3.7e-10	0.378298	-1.4024
Van-0	A	3	AT5G22690	3.37e-10	0.232673	-2.10362
Van-0	A	1	AT5G22690	2.28e-10	1.77983	0.831737
Van-0	A	3	AT5G22690	4.92e-12	18.0332	4.17258
Col-0	B	1	AT5G22690	9.11e-12	0.675582	-0.565797
Col-0	B	2	AT5G22690	6.29e-11	4.43812	2.14995
Col-0	B	3	AT5G22690	2.74e-10	4.81272	2.26685
Col-0	B	1	AT5G22690	4.69e-11	180.893	7.49899
Col-0	B	2	AT5G22690	9.53e-11	1.57072	0.651426
Cvi-0	B	1	AT5G22690	3.38e-10	0.479208	-1.06128
Cvi-0	B	2	AT5G22690	1.8e-10	0.120409	-3.05398
Cvi-0	B	4	AT5G22690	1.8e-10	0.120409	-3.05398
Cvi-0	B	3	AT5G22690	6.98e-13	0.465041	-1.10457
Est-1	B	2	AT5G22690	1.31e-09	0.511739	-0.96652
Est-1	B	3	AT5G22690	2.83e-09	0.269994	-1.889
Est-1	B	4	AT5G22690	1.89e-09	0.582682	-0.779218
Fei-0	B	1	AT5G22690	4.02e-12	1.1193	0.162599
Kin-0	B	1	AT5G22690	7.26e-11	2.04516	1.03221
Kin-0	B	2	AT5G22690	1.51e-11	49.9252	5.6417
Kno-11	B	1	AT5G22690	6.9e-09	0.0421585	-4.56803
Kno-11	B	2	AT5G22690	9.04e-10	0.300783	-1.7332
Kno-11	B	3	AT5G22690	4.11e-10	0.276845	-1.85285
Ler-0	B	1	AT5G22690	3.35e-10	2.20178	1.13867
Ler-0	B	2	AT5G22690	4.82e-10	0.10968	-3.18863
Ler-0	B	3	AT5G22690	3.77e-10	0.42083	-1.24869
Rmx-A02	B	1	AT5G22690	9.12e-11	6.21172	2.63499
Rmx-A02	B	3	AT5G22690	1.03e-10	6.29822	2.65494
RRS-7	B	1	AT5G22690	4.64e-10	0.706483	-0.501274
RRS-7	B	2	AT5G22690	2.51e-09	0.321857	-1.63551
SLSP-30	B	1	AT5G22690	9.57e-11	10.1955	3.34986
SLSP-30	B	2	AT5G22690	8.19e-10	1.56038	0.641897
SLSP-30	B	3	AT5G22690	2.22e-10	7.08722	2.82522
Van-0	B	2	AT5G22690	3.81e-10	0.324701	-1.62282
Van-0	B	3	AT5G22690	9.01e-10	0.354465	-1.49628
Van-0	B	1	AT5G22690	3.06e-10	0.213522	-2.22754
Van-0	B	3	AT5G22690	5.28e-10	0.0766782	-3.70504
Van-0	B	4	AT5G22690	3.37e-11	17.1086	4.09665
Van-0	B	5	AT5G22690	1.42e-10	6.30309	2.65606
Col-0	F	1	AT5G22690	2.34e-11	9.13	3.19061
Col-0	F	2	AT5G22690	2.47e-11	10.0241	3.3254
Col-0	F	3	AT5G22690	4.35e-12	11.8593	3.56795
Cvi-0	F	1	AT5G22690	5.89e-10	0.110408	-3.17908
Cvi-0	F	2	AT5G22690	5.33e-10	0.10467	-3.25608
Cvi-0	F	3	AT5G22690	7.62e-10	1.37245	0.456753
Est-1	F	1	AT5G22690	1.43e-09	1.29397	0.371808
Est-1	F	2	AT5G22690	5.49e-09	0.171479	-2.5439
Est-1	F	3	AT5G22690	7.39e-10	0.207769	-2.26695
Fei-0	F	1	AT5G22690	2.69e-11	1.20389	0.267707
Fei-0	F	2	AT5G22690	6.96e-12	0.482271	-1.05208
Ler-0	F	1	AT5G22690	7e-10	0.0976338	-3.35648
Ler-0	F	2	AT5G22690	3.93e-10	0.365705	-1.45125
Ler-0	F	3	AT5G22690	1.84e-10	0.737716	-0.438863
RRS-7	F	1	AT5G22690	2.26e-10	3.17939	1.66875
RRS-7	F	2	AT5G22690	5.18e-10	1.44039	0.52646
RRS-7	F	3	AT5G22690	4.52e-10	9.98737	3.3201
Van-0	F	1	AT5G22690	4.73e-10	0.360994	-1.46995
Van-0	F	2	AT5G22690	7.02e-10	0.106941	-3.22511
Van-0	F	3	AT5G22690	6.22e-10	0.369562	-1.43611
Col-0	C	1	AT5G22690	2.91e-11	2.60426	1.38087
Col-0	C	2	AT5G22690	6.59e-11	2.46175	1.29968
Col-0	C	3	AT5G22690	6.4e-11	1.37943	0.464072
Cvi-0	C	1	AT5G22690	2.12e-10	1.89466	0.921936
Cvi-0	C	2	AT5G22690	4.27e-10	0.505513	-0.98418
Cvi-0	C	3	AT5G22690	6.15e-10	0.270522	-1.88618
Est-1	C	1	AT5G22690	1.37e-09	0.538519	-0.892931
Est-1	C	2	AT5G22690	1.63e-09	0.393738	-1.34469
Fei-0	C	1	AT5G22690	4.95e-12	1.68882	0.756017
Fei-0	C	3	AT5G22690	7.12e-11	0.104514	-3.25823
Ler-0	C	1	AT5G22690	9.75e-10	0.239724	-2.06055
Ler-0	C	2	AT5G22690	2.42e-09	0.120898	-3.04814
Ler-0	C	3	AT5G22690	1.24e-09	0.237264	-2.07544
RRS-7	C	1	AT5G22690	3.06e-10	3.49464	1.80514
RRS-7	C	2	AT5G22690	3.91e-10	3.89	1.95977
RRS-7	C	3	AT5G22690	5.82e-10	4.5838	2.19654
Van-0	C	1	AT5G22690	4.27e-10	0.485844	-1.04144
Van-0	C	2	AT5G22690	3.12e-10	0.510385	-0.970342
Van-0	C	3	AT5G22690	2.72e-10	1.48167	0.567222
Van-0	C	4	AT5G22690	9.99e-10	0.446452	-1.16342
Col-0	H	2	AT5G22690	6.03e-12	11.1803	3.48289
Col-0	H	3	AT5G22690	6e-12	6.35213	2.66724
Cvi-0	H	1	AT5G22690	1.22e-09	0.329603	-1.6012
Cvi-0	H	2	AT5G22690	3.86e-10	0.183327	-2.44751
Est-1	H	1	AT5G22690	1.9e-09	0.699361	-0.515892
Est-1	H	2	AT5G22690	1.5e-09	0.678129	-0.560369
Est-1	H	3	AT5G22690	1.13e-09	1.29474	0.372662
Fei-0	H	1	AT5G22690	1.33e-11	0.244615	-2.03142
Fei-0	H	2	AT5G22690	9.67e-11	0.251648	-1.99052
Ler-0	H	1	AT5G22690	2.31e-10	1.20412	0.267981
Ler-0	H	2	AT5G22690	9.29e-10	0.400782	-1.31911
Ler-0	H	3	AT5G22690	1.12e-09	0.742162	-0.430194
RRS-7	H	1	AT5G22690	2.68e-10	6.23713	2.64088
RRS-7	H	2	AT5G22690	1.88e-10	4.67764	2.22578
RRS-7	H	3	AT5G22690	6.31e-10	3.82309	1.93474
Van-0	H	1	AT5G22690	1.95e-10	1.44974	0.535792
Van-0	H	2	AT5G22690	1.36e-10	1.06275	0.087798
Van-0	H	3	AT5G22690	2.52e-10	1.14238	0.192045
Col-0	G	1	AT5G22690	2.36e-11	28.6837	4.84216
Col-0	G	2	AT5G22690	1.24e-10	2.99432	1.58223
Est-1	G	1	AT5G22690	9.72e-10	0.880761	-0.183178
Est-1	G	2	AT5G22690	3.83e-10	0.799377	-0.323053
Est-1	G	3	AT5G22690	1.12e-09	0.632964	-0.659806
Fei-0	G	1	AT5G22690	7.02e-11	0.690139	-0.535042
Fei-0	G	2	AT5G22690	9.21e-12	3.93801	1.97747
Ler-0	G	1	AT5G22690	3e-10	1.40322	0.488744
Ler-0	G	2	AT5G22690	3.79e-10	0.98718	-0.018615
Ler-0	G	3	AT5G22690	5.45e-10	1.11847	0.161524
RRS-7	G	1	AT5G22690	7.2e-10	9.99614	3.32137
RRS-7	G	2	AT5G22690	3.59e-10	7.2934	2.86659
RRS-7	G	3	AT5G22690	9.49e-10	1.05542	0.0778225
Van-0	G	1	AT5G22690	1.31e-10	0.79758	-0.326298
Van-0	G	2	AT5G22690	6.68e-11	0.453645	-1.14037
Van-0	G	3	AT5G22690	2.34e-10	0.309243	-1.69319
Col-0	D	1	AT5G22690	2.28e-10	0.972761	-0.0398425
Col-0	D	2	AT5G22690	4.91e-12	41.7784	5.38469
Col-0	D	3	AT5G22690	3.98e-11	6.15489	2.62173
Cvi-0	D	1	AT5G22690	1.06e-09	0.686808	-0.54202
Cvi-0	D	2	AT5G22690	3.08e-10	0.804853	-0.313203
Est-1	D	2	AT5G22690	8.16e-10	2.86874	1.52042
Fei-0	D	2	AT5G22690	1.23e-11	2.64087	1.40101
Fei-0	D	3	AT5G22690	1.17e-10	0.0345615	-4.85469
Ler-0	D	1	AT5G22690	1.94e-10	3.3049	1.72461
Ler-0	D	3	AT5G22690	3.32e-10	1.47829	0.563926
RRS-7	D	1	AT5G22690	6.04e-11	7.51345	2.90948
RRS-7	D	2	AT5G22690	2.41e-10	3.48351	1.80054
RRS-7	D	3	AT5G22690	2.51e-10	7.42879	2.89313
Van-0	D	1	AT5G22690	3.25e-10	2.23057	1.15741
Van-0	D	2	AT5G22690	2.5e-10	3.25396	1.70219
Van-0	D	3	AT5G22690	6.64e-10	1.36804	0.452115
Col-0	E	1	AT5G22690	3.39e-11	7.16657	2.84128
Col-0	E	2	AT5G22690	1.2e-11	3.04172	1.60489
Cvi-0	E	1	AT5G22690	4.72e-10	0.0909116	-3.45939
Cvi-0	E	2	AT5G22690	4.27e-10	0.177738	-2.49218
Est-1	E	1	AT5G22690	1.04e-09	0.398223	-1.32835
Est-1	E	2	AT5G22690	2.56e-09	0.355965	-1.49019
Fei-0	E	1	AT5G22690	5.13e-11	0.124743	-3.00297
Ler-0	E	1	AT5G22690	1.15e-10	0.661535	-0.596111
Ler-0	E	2	AT5G22690	5.52e-10	0.647566	-0.6269
Ler-0	E	3	AT5G22690	4.65e-11	4.86877	2.28356
Ler-0	E	4	AT5G22690	2.56e-12	75.5356	6.23908
RRS-7	E	3	AT5G22690	1.5e-10	2.7978	1.48429
Van-0	E	1	AT5G22690	7.13e-10	0.139236	-2.8444
Van-0	E	2	AT5G22690	4.53e-10	0.570662	-0.809291
Van-0	E	3	AT5G22690	3.1e-10	0.340611	-1.5538
Col-0	A	1	AT5G40060	3.98e-11	0.420331	-1.2504
Col-0	A	2	AT5G40060	7.74e-11	2.14677	1.10217
Col-0	A	1	AT5G40060	7.77e-11	0.529449	-0.917437
Col-0	A	2	AT5G40060	2.46e-10	0.20108	-2.31416
Cvi-0	A	1	AT5G40060	4.84e-10	0.0198403	-5.65542
Cvi-0	A	2	AT5G40060	3.18e-10	0.00251796	-8.63353
Est-1	A	1	AT5G40060	1.84e-09	0.0244118	-5.35628
Est-1	A	3	AT5G40060	3.26e-09	0.0279929	-5.15879
Est-1	A	4	AT5G40060	1.61e-09	0.391676	-1.35227
Fei-0	A	2	AT5G40060	3.86e-11	0.0474847	-4.39639
Fei-0	A	3	AT5G40060	1.58e-11	0.0120403	-6.37599
Kin-0	A	3	AT5G40060	6.15e-11	0.0419785	-4.57421
Kno-11	A	1	AT5G40060	3.28e-11	0.28355	-1.81832
Kno-11	A	2	AT5G40060	2.31e-10	0.0117257	-6.41419
Kno-11	A	3	AT5G40060	3.46e-10	0.0462194	-4.43536
Kno-11	A	4	AT5G40060	2.41e-10	0.227741	-2.13453
Ler-0	A	1	AT5G40060	5.98e-10	0.0960146	-3.3806
Ler-0	A	2	AT5G40060	3.49e-10	0.271191	-1.88262
Ler-0	A	3	AT5G40060	3.07e-10	0.360841	-1.47057
Rmx-A02	A	1	AT5G40060	5.36e-11	0.305184	-1.71225
Rmx-A02	A	2	AT5G40060	1.88e-11	0.411199	-1.28209
Rmx-A02	A	3	AT5G40060	2.26e-10	0.0591323	-4.07991
RRS-7	A	1	AT5G40060	6.74e-10	0.0283597	-5.14001
RRS-7	A	2	AT5G40060	6.28e-10	0.0179908	-5.79659
SLSP-30	A	2	AT5G40060	2.2e-10	0.139532	-2.84133
Tsu-1	A	2	AT5G40060	2.39e-09	0.195524	-2.35458
Tsu-1	A	3	AT5G40060	7.15e-10	0.066085	-3.91953
Tsu-1	A	4	AT5G40060	1.2e-09	0.127679	-2.96941
Tsu-1	A	2	AT5G40060	1e-09	0.223115	-2.16414
Van-0	A	1	AT5G40060	2.68e-10	0.0170509	-5.87401
Van-0	A	2	AT5G40060	3.7e-10	0.0385407	-4.69747
Van-0	A	3	AT5G40060	3.37e-10	0.0356605	-4.80953
Van-0	A	1	AT5G40060	2.28e-10	0.0104228	-6.58411
Van-0	A	2	AT5G40060	3.28e-10	0.112828	-3.14781
Van-0	A	3	AT5G40060	4.92e-12	0.0682628	-3.87276
Col-0	B	1	AT5G40060	9.11e-12	6.77295	2.75979
Col-0	B	2	AT5G40060	6.29e-11	0.963545	-0.0535767
Col-0	B	3	AT5G40060	2.74e-10	0.673279	-0.570723
Col-0	B	1	AT5G40060	4.69e-11	1.07732	0.107447
Col-0	B	2	AT5G40060	9.53e-11	2.0434	1.03097
Cvi-0	B	2	AT5G40060	1.8e-10	0.00415111	-7.91229
Cvi-0	B	4	AT5G40060	1.8e-10	0.00415111	-7.91229
Cvi-0	B	3	AT5G40060	6.98e-13	14.872	3.89452
Est-1	B	2	AT5G40060	1.31e-09	0.00243801	-8.68008
Est-1	B	3	AT5G40060	2.83e-09	0.0109412	-6.51408
Fei-0	B	1	AT5G40060	4.02e-12	0.133078	-2.90966
Kin-0	B	2	AT5G40060	1.51e-11	0.752687	-0.409879
Kin-0	B	3	AT5G40060	2.52e-11	6.59487	2.72135
Kno-11	B	1	AT5G40060	6.9e-09	0.000869102	-10.1682
Kno-11	B	2	AT5G40060	9.04e-10	0.0141824	-6.13975
Ler-0	B	2	AT5G40060	4.82e-10	0.189437	-2.40021
Ler-0	B	3	AT5G40060	3.77e-10	0.272771	-1.87424
Rmx-A02	B	1	AT5G40060	9.12e-11	0.213747	-2.22603
Rmx-A02	B	2	AT5G40060	2.4e-11	1.05338	0.07503
Rmx-A02	B	3	AT5G40060	1.03e-10	0.1766	-2.50144
RRS-7	B	1	AT5G40060	4.64e-10	0.0322165	-4.95606
RRS-7	B	2	AT5G40060	2.51e-09	0.0169327	-5.88404
SLSP-30	B	1	AT5G40060	9.57e-11	1.558	0.639696
SLSP-30	B	2	AT5G40060	8.19e-10	0.48582	-1.04151
SLSP-30	B	3	AT5G40060	2.22e-10	0.525186	-0.929101
Tsu-1	B	1	AT5G40060	6.01e-10	0.144843	-2.78744
Tsu-1	B	2	AT5G40060	6.78e-10	0.183647	-2.44499
Tsu-1	B	3	AT5G40060	3.32e-10	0.0655637	-3.93096
Tsu-1	B	1	AT5G40060	6.53e-10	0.10473	-3.25525
Tsu-1	B	2	AT5G40060	4.52e-10	0.265746	-1.91188
Van-0	B	2	AT5G40060	3.81e-10	0.0208774	-5.58192
Van-0	B	3	AT5G40060	9.01e-10	0.0152103	-6.03881
Van-0	B	1	AT5G40060	3.06e-10	0.0514252	-4.28138
Van-0	B	2	AT5G40060	5.7e-10	0.0198291	-5.65624
Van-0	B	3	AT5G40060	5.28e-10	0.0509212	-4.29559
Van-0	B	4	AT5G40060	3.37e-11	0.0221727	-5.49507
Van-0	B	5	AT5G40060	1.42e-10	0.0183595	-5.76733
Col-0	F	1	AT5G40060	2.34e-11	2.7292	1.44848
Col-0	F	2	AT5G40060	2.47e-11	1.20466	0.268627
Col-0	F	3	AT5G40060	4.35e-12	5.05831	2.33865
Cvi-0	F	1	AT5G40060	5.89e-10	0.00362945	-8.10603
Cvi-0	F	2	AT5G40060	5.33e-10	0.0218875	-5.51375
Cvi-0	F	3	AT5G40060	7.62e-10	0.128953	-2.95509
Est-1	F	1	AT5G40060	1.43e-09	0.00679952	-7.20035
Est-1	F	3	AT5G40060	7.39e-10	0.00236353	-8.72484
Fei-0	F	2	AT5G40060	6.96e-12	0.0282209	-5.14709
Ler-0	F	1	AT5G40060	7e-10	0.113605	-3.13791
Ler-0	F	2	AT5G40060	3.93e-10	0.358638	-1.4794
Ler-0	F	3	AT5G40060	1.84e-10	0.342907	-1.54411
RRS-7	F	1	AT5G40060	2.26e-10	0.0726967	-3.78197
RRS-7	F	2	AT5G40060	5.18e-10	0.00321622	-8.28042
RRS-7	F	3	AT5G40060	4.52e-10	0.0128437	-6.28279
Van-0	F	1	AT5G40060	4.73e-10	0.0103568	-6.59328
Van-0	F	2	AT5G40060	7.02e-10	0.00648095	-7.26958
Van-0	F	3	AT5G40060	6.22e-10	0.0123377	-6.34078
Col-0	C	1	AT5G40060	2.91e-11	1.21658	0.282829
Col-0	C	2	AT5G40060	6.59e-11	4.82734	2.27123
Col-0	C	3	AT5G40060	6.4e-11	1.30157	0.380251
Cvi-0	C	1	AT5G40060	2.12e-10	0.00167303	-9.22332
Cvi-0	C	3	AT5G40060	6.15e-10	0.0116054	-6.42907
Est-1	C	2	AT5G40060	1.63e-09	0.00748015	-7.06272
Ler-0	C	1	AT5G40060	9.75e-10	0.0878257	-3.50921
Ler-0	C	2	AT5G40060	2.42e-09	0.20546	-2.28307
Ler-0	C	3	AT5G40060	1.24e-09	0.121182	-3.04475
RRS-7	C	1	AT5G40060	3.06e-10	0.012945	-6.27146
RRS-7	C	2	AT5G40060	3.91e-10	0.0213481	-5.54975
RRS-7	C	3	AT5G40060	5.82e-10	0.0317166	-4.97862
Van-0	C	1	AT5G40060	4.27e-10	0.0169756	-5.8804
Van-0	C	2	AT5G40060	3.12e-10	0.00979252	-6.6741
Van-0	C	3	AT5G40060	2.72e-10	0.219756	-2.18603
Van-0	C	4	AT5G40060	9.99e-10	0.0172795	-5.85479
Col-0	H	2	AT5G40060	6.03e-12	3.22675	1.69008
Col-0	H	3	AT5G40060	6e-12	2.2834	1.19119
Cvi-0	H	2	AT5G40060	3.86e-10	0.00291675	-8.42142
Est-1	H	1	AT5G40060	1.9e-09	0.000757459	-10.3665
Est-1	H	2	AT5G40060	1.5e-09	0.00824444	-6.92236
Est-1	H	3	AT5G40060	1.13e-09	0.000399759	-11.2886
Fei-0	H	1	AT5G40060	1.33e-11	0.0359546	-4.79768
Fei-0	H	2	AT5G40060	9.67e-11	0.133119	-2.90922
Ler-0	H	1	AT5G40060	2.31e-10	0.214844	-2.21864
Ler-0	H	2	AT5G40060	9.29e-10	0.133127	-2.90912
RRS-7	H	1	AT5G40060	2.68e-10	0.00338253	-8.20768
RRS-7	H	2	AT5G40060	1.88e-10	0.00300726	-8.37733
RRS-7	H	3	AT5G40060	6.31e-10	0.00178023	-9.13372
Van-0	H	1	AT5G40060	1.95e-10	0.0192591	-5.69831
Van-0	H	2	AT5G40060	1.36e-10	0.00323303	-8.2729
Van-0	H	3	AT5G40060	2.52e-10	0.0328872	-4.92633
Col-0	G	1	AT5G40060	2.36e-11	2.43681	1.28499
Col-0	G	2	AT5G40060	1.24e-10	0.220985	-2.17798
Est-1	G	1	AT5G40060	9.72e-10	0.000226333	-12.1093
Est-1	G	2	AT5G40060	3.83e-10	0.000669116	-10.5455
Est-1	G	3	AT5G40060	1.12e-09	0.00243083	-8.68434
Fei-0	G	2	AT5G40060	9.21e-12	0.890394	-0.167485
Ler-0	G	1	AT5G40060	3e-10	0.234234	-2.09398
Ler-0	G	2	AT5G40060	3.79e-10	0.204039	-2.29308
Ler-0	G	3	AT5G40060	5.45e-10	0.181798	-2.45959
RRS-7	G	1	AT5G40060	7.2e-10	0.00440294	-7.82732
RRS-7	G	2	AT5G40060	3.59e-10	0.0159133	-5.97362
Van-0	G	1	AT5G40060	1.31e-10	0.00852917	-6.87338
Van-0	G	2	AT5G40060	6.68e-11	0.00501902	-7.63838
Van-0	G	3	AT5G40060	2.34e-10	0.0222541	-5.48979
Col-0	D	1	AT5G40060	2.28e-10	0.371701	-1.42779
Col-0	D	2	AT5G40060	4.91e-12	4.4533	2.15487
Col-0	D	3	AT5G40060	3.98e-11	0.868926	-0.202695
Cvi-0	D	1	AT5G40060	1.06e-09	0.100046	-3.32126
Cvi-0	D	2	AT5G40060	3.08e-10	0.00215612	-8.85735
Est-1	D	2	AT5G40060	8.16e-10	0.0121663	-6.36096
Fei-0	D	2	AT5G40060	1.23e-11	0.00562059	-7.47506
Ler-0	D	1	AT5G40060	1.94e-10	0.966296	-0.0494631
Ler-0	D	3	AT5G40060	3.32e-10	0.600379	-0.736054
RRS-7	D	2	AT5G40060	2.41e-10	0.0210876	-5.56746
RRS-7	D	3	AT5G40060	2.51e-10	0.00410818	-7.92728
Van-0	D	1	AT5G40060	3.25e-10	0.0291511	-5.1003
Van-0	D	2	AT5G40060	2.5e-10	0.0858795	-3.54154
Van-0	D	3	AT5G40060	6.64e-10	0.0381896	-4.71068
Col-0	E	1	AT5G40060	3.39e-11	0.210771	-2.24625
Col-0	E	2	AT5G40060	1.2e-11	0.20864	-2.26091
Cvi-0	E	1	AT5G40060	4.72e-10	0.00956063	-6.70868
Cvi-0	E	2	AT5G40060	4.27e-10	0.0162495	-5.94346
Est-1	E	2	AT5G40060	2.56e-09	0.000463347	-11.0756
Fei-0	E	1	AT5G40060	5.13e-11	0.000586626	-10.7353
Ler-0	E	1	AT5G40060	1.15e-10	0.0581558	-4.10393
Ler-0	E	2	AT5G40060	5.52e-10	0.0359088	-4.79952
Ler-0	E	3	AT5G40060	4.65e-11	1.0061	0.0087768
Ler-0	E	4	AT5G40060	2.56e-12	18.6868	4.22395
RRS-7	E	3	AT5G40060	1.5e-10	0.00259372	-8.59076
Van-0	E	3	AT5G40060	3.1e-10	0.0019342	-9.01405
Col-0	A	1	CSA1	3.98e-11	81.6611	6.35158
Col-0	A	2	CSA1	7.74e-11	35.4654	5.14834
Col-0	A	3	CSA1	4.5e-11	57.3141	5.84082
Col-0	A	1	CSA1	7.77e-11	50.3923	5.65513
Col-0	A	2	CSA1	2.46e-10	5.46451	2.45009
Cvi-0	A	1	CSA1	4.84e-10	0.598229	-0.741229
Cvi-0	A	2	CSA1	3.18e-10	0.0209098	-5.57967
Cvi-0	A	3	CSA1	9.84e-10	109.666	6.77697
Est-1	A	1	CSA1	1.84e-09	3.92696	1.97341
Est-1	A	2	CSA1	2.31e-09	6.22163	2.63729
Est-1	A	3	CSA1	3.26e-09	3.35483	1.74624
Est-1	A	4	CSA1	1.61e-09	10.9186	3.44872
Fei-0	A	1	CSA1	3.78e-11	32.3351	5.01503
Fei-0	A	2	CSA1	3.86e-11	75.9652	6.24727
Fei-0	A	3	CSA1	1.58e-11	171.929	7.42567
Kin-0	A	1	CSA1	4.13e-11	13.9473	3.80191
Kin-0	A	2	CSA1	2.13e-09	0.125727	-2.99163
Kin-0	A	3	CSA1	6.15e-11	2.53993	1.34479
Kno-11	A	1	CSA1	3.28e-11	0.00464226	-7.75096
Kno-11	A	2	CSA1	2.31e-10	0.00875562	-6.83557
Kno-11	A	3	CSA1	3.46e-10	0.042027	-4.57254
Kno-11	A	4	CSA1	2.41e-10	0.121682	-3.03881
Ler-0	A	1	CSA1	5.98e-10	0.0934385	-3.41984
Ler-0	A	3	CSA1	3.07e-10	0.11448	-3.12684
RRS-7	A	1	CSA1	6.74e-10	37.8131	5.24081
RRS-7	A	2	CSA1	6.28e-10	30.0772	4.9106
RRS-7	A	3	CSA1	1.18e-09	13.4923	3.75406
SLSP-30	A	1	CSA1	3.19e-10	4.3706	2.12783
SLSP-30	A	2	CSA1	2.2e-10	14.1449	3.82221
SLSP-30	A	3	CSA1	6.22e-10	4.89748	2.29204
Tsu-1	A	1	CSA1	9.24e-10	21.4322	4.42171
Tsu-1	A	2	CSA1	2.39e-09	8.29794	3.05275
Tsu-1	A	3	CSA1	7.15e-10	20.1003	4.32915
Tsu-1	A	4	CSA1	1.2e-09	5.53481	2.46853
Tsu-1	A	2	CSA1	1e-09	17.9386	4.165
Van-0	A	1	CSA1	2.68e-10	27.0716	4.75871
Van-0	A	2	CSA1	3.7e-10	48.2301	5.59186
Van-0	A	3	CSA1	3.37e-10	60.167	5.9109
Van-0	A	1	CSA1	2.28e-10	17.952	4.16607
Van-0	A	2	CSA1	3.28e-10	67.2217	6.07086
Van-0	A	3	CSA1	4.92e-12	10.2938	3.36371
Col-0	B	1	CSA1	9.11e-12	61.0666	5.93231
Col-0	B	2	CSA1	6.29e-11	66.251	6.04987
Col-0	B	3	CSA1	2.74e-10	80.1986	6.3255
Col-0	B	1	CSA1	4.69e-11	50.6258	5.6618
Col-0	B	2	CSA1	9.53e-11	72.4628	6.17917
Cvi-0	B	1	CSA1	3.38e-10	0.320701	-1.6407
Cvi-0	B	2	CSA1	1.8e-10	0.0363896	-4.78033
Cvi-0	B	4	CSA1	1.8e-10	0.0363896	-4.78033
Est-1	B	2	CSA1	1.31e-09	7.37215	2.88209
Est-1	B	3	CSA1	2.83e-09	3.70294	1.88867
Est-1	B	4	CSA1	1.89e-09	10.9515	3.45305
Fei-0	B	1	CSA1	4.02e-12	247.258	7.94987
Kin-0	B	1	CSA1	7.26e-11	3.36827	1.75201
Kin-0	B	2	CSA1	1.51e-11	6.96028	2.79914
Kin-0	B	3	CSA1	2.52e-11	12.2182	3.61096
Kno-11	B	2	CSA1	9.04e-10	0.00461643	-7.75901
Kno-11	B	3	CSA1	4.11e-10	0.0069226	-7.17447
Ler-0	B	1	CSA1	3.35e-10	0.551662	-0.858143
Ler-0	B	2	CSA1	4.82e-10	0.194233	-2.36414
Ler-0	B	3	CSA1	3.77e-10	0.00856053	-6.86808
Rmx-A02	B	1	CSA1	9.12e-11	0.140301	-2.8334
Rmx-A02	B	2	CSA1	2.4e-11	4.61534	2.20644
Rmx-A02	B	3	CSA1	1.03e-10	0.487548	-1.03638
RRS-7	B	1	CSA1	4.64e-10	37.6576	5.23487
RRS-7	B	2	CSA1	2.51e-09	11.3174	3.50047
SLSP-30	B	1	CSA1	9.57e-11	95.1368	6.57193
SLSP-30	B	2	CSA1	8.19e-10	5.65612	2.49981
SLSP-30	B	3	CSA1	2.22e-10	39.6521	5.30932
Tsu-1	B	1	CSA1	6.01e-10	14.4705	3.85504
Tsu-1	B	2	CSA1	6.78e-10	18.2751	4.19181
Tsu-1	B	3	CSA1	3.32e-10	18.8691	4.23795
Tsu-1	B	1	CSA1	6.53e-10	15.2242	3.92829
Tsu-1	B	2	CSA1	4.52e-10	15.6198	3.96531
Van-0	B	2	CSA1	3.81e-10	66.5329	6.056
Van-0	B	3	CSA1	9.01e-10	28.1594	4.81555
Van-0	B	1	CSA1	3.06e-10	65.6198	6.03606
Van-0	B	2	CSA1	5.7e-10	34.4366	5.10587
Van-0	B	3	CSA1	5.28e-10	25.5311	4.67418
Van-0	B	4	CSA1	3.37e-11	52.5985	5.71695
Van-0	B	5	CSA1	1.42e-10	58.5214	5.87089
Col-0	F	1	CSA1	2.34e-11	157.14	7.29591
Col-0	F	2	CSA1	2.47e-11	101.059	6.65905
Col-0	F	3	CSA1	4.35e-12	642.071	9.32659
Cvi-0	F	1	CSA1	5.89e-10	0.0117824	-6.40722
Cvi-0	F	2	CSA1	5.33e-10	0.00124511	-9.64951
Cvi-0	F	3	CSA1	7.62e-10	4.22736	2.07976
Est-1	F	1	CSA1	1.43e-09	5.12571	2.35775
Est-1	F	2	CSA1	5.49e-09	1.8467	0.884952
Est-1	F	3	CSA1	7.39e-10	5.50955	2.46193
Fei-0	F	1	CSA1	2.69e-11	73.6099	6.20183
Fei-0	F	2	CSA1	6.96e-12	169.923	7.40874
Ler-0	F	1	CSA1	7e-10	0.023646	-5.40226
Ler-0	F	2	CSA1	3.93e-10	0.000404739	-11.2707
Ler-0	F	3	CSA1	1.84e-10	0.102179	-3.29083
RRS-7	F	1	CSA1	2.26e-10	75.6914	6.24206
RRS-7	F	2	CSA1	5.18e-10	39.4175	5.30076
RRS-7	F	3	CSA1	4.52e-10	18.0474	4.17372
Van-0	F	1	CSA1	4.73e-10	34.7038	5.11702
Van-0	F	2	CSA1	7.02e-10	28.3477	4.82516
Van-0	F	3	CSA1	6.22e-10	32.9819	5.0436
Col-0	C	1	CSA1	2.91e-11	69.412	6.11711
Col-0	C	2	CSA1	6.59e-11	67.1267	6.06881
Col-0	C	3	CSA1	6.4e-11	38.4584	5.26523
Cvi-0	C	1	CSA1	2.12e-10	0.470942	-1.08638
Cvi-0	C	2	CSA1	4.27e-10	0.00107356	-9.86338
Cvi-0	C	3	CSA1	6.15e-10	0.101999	-3.29337
Est-1	C	1	CSA1	1.37e-09	4.43477	2.14886
Est-1	C	2	CSA1	1.63e-09	9.65724	3.27161
Fei-0	C	1	CSA1	4.95e-12	142.4	7.1538
Fei-0	C	3	CSA1	7.12e-11	18.1963	4.18557
Ler-0	C	1	CSA1	9.75e-10	0.0202632	-5.625
Ler-0	C	3	CSA1	1.24e-09	0.00678962	-7.20245
RRS-7	C	1	CSA1	3.06e-10	100.717	6.65416
RRS-7	C	2	CSA1	3.91e-10	82.1255	6.35976
RRS-7	C	3	CSA1	5.82e-10	62.6845	5.97004
Van-0	C	1	CSA1	4.27e-10	61.9872	5.9539
Van-0	C	2	CSA1	3.12e-10	46.7161	5.54585
Van-0	C	3	CSA1	2.72e-10	87.0217	6.4433
Van-0	C	4	CSA1	9.99e-10	17.2629	4.10961
Col-0	H	2	CSA1	6.03e-12	359.091	8.48821
Col-0	H	3	CSA1	6e-12	213.984	7.74136
Cvi-0	H	1	CSA1	1.22e-09	0.253292	-1.98113
Cvi-0	H	2	CSA1	3.86e-10	0.00199545	-8.96907
Est-1	H	1	CSA1	1.9e-09	3.34834	1.74344
Est-1	H	2	CSA1	1.5e-09	7.08592	2.82495
Est-1	H	3	CSA1	1.13e-09	7.86648	2.97572
Fei-0	H	1	CSA1	1.33e-11	161.961	7.3395
Fei-0	H	2	CSA1	9.67e-11	77.405	6.27436
Ler-0	H	1	CSA1	2.31e-10	0.0141151	-6.14662
Ler-0	H	2	CSA1	9.29e-10	0.0686457	-3.86469
Ler-0	H	3	CSA1	1.12e-09	0.0346122	-4.85258
RRS-7	H	1	CSA1	2.68e-10	60.1996	5.91168
RRS-7	H	2	CSA1	1.88e-10	48.2142	5.59139
RRS-7	H	3	CSA1	6.31e-10	38.4693	5.26563
Van-0	H	1	CSA1	1.95e-10	47.2006	5.56073
Van-0	H	2	CSA1	1.36e-10	41.0164	5.35813
Van-0	H	3	CSA1	2.52e-10	52.7499	5.7211
Col-0	G	1	CSA1	2.36e-11	195.238	7.60909
Col-0	G	2	CSA1	1.24e-10	41.4579	5.37358
Est-1	G	1	CSA1	9.72e-10	7.671	2.93941
Est-1	G	2	CSA1	3.83e-10	26.9436	4.75187
Est-1	G	3	CSA1	1.12e-09	19.0306	4.25025
Fei-0	G	1	CSA1	7.02e-11	21.1331	4.40143
Fei-0	G	2	CSA1	9.21e-12	89.5096	6.48397
Ler-0	G	1	CSA1	3e-10	0.488402	-1.03386
Ler-0	G	2	CSA1	3.79e-10	0.0587125	-4.09019
Ler-0	G	3	CSA1	5.45e-10	0.0574995	-4.12031
RRS-7	G	1	CSA1	7.2e-10	65.5883	6.03537
RRS-7	G	2	CSA1	3.59e-10	73.659	6.20279
RRS-7	G	3	CSA1	9.49e-10	19.7824	4.30615
Van-0	G	1	CSA1	1.31e-10	67.2834	6.07218
Van-0	G	2	CSA1	6.68e-11	58.724	5.87588
Van-0	G	3	CSA1	2.34e-10	23.637	4.56297
Col-0	D	1	CSA1	2.28e-10	8.16175	3.02888
Col-0	D	2	CSA1	4.91e-12	333.396	8.38109
Col-0	D	3	CSA1	3.98e-11	46.397	5.53596
Cvi-0	D	1	CSA1	1.06e-09	1.13798	0.186474
Cvi-0	D	2	CSA1	3.08e-10	0.601262	-0.733935
Est-1	D	2	CSA1	8.16e-10	11.2177	3.48771
Fei-0	D	2	CSA1	1.23e-11	279.529	8.12685
Fei-0	D	3	CSA1	1.17e-10	20.3302	4.34556
Ler-0	D	1	CSA1	1.94e-10	0.00299551	-8.38298
Ler-0	D	3	CSA1	3.32e-10	0.0908077	-3.46104
RRS-7	D	1	CSA1	6.04e-11	87.9347	6.45836
RRS-7	D	2	CSA1	2.41e-10	21.6422	4.43578
RRS-7	D	3	CSA1	2.51e-10	71.1538	6.15287
Van-0	D	1	CSA1	3.25e-10	59.5126	5.89512
Van-0	D	2	CSA1	2.5e-10	70.0096	6.12948
Van-0	D	3	CSA1	6.64e-10	35.4164	5.14635
Col-0	E	1	CSA1	3.39e-11	94.4705	6.56179
Col-0	E	2	CSA1	1.2e-11	60.3202	5.91457
Cvi-0	E	1	CSA1	4.72e-10	0.00206215	-8.92163
Cvi-0	E	2	CSA1	4.27e-10	0.0374657	-4.73828
Est-1	E	1	CSA1	1.04e-09	6.26965	2.64838
Est-1	E	2	CSA1	2.56e-09	6.10025	2.60887
Fei-0	E	1	CSA1	5.13e-11	12.7175	3.66875
Ler-0	E	1	CSA1	1.15e-10	0.0391691	-4.67414
Ler-0	E	2	CSA1	5.52e-10	0.0345967	-4.85322
Ler-0	E	3	CSA1	4.65e-11	3.75258	1.90788
RRS-7	E	3	CSA1	1.5e-10	17.3725	4.11874
Van-0	E	1	CSA1	7.13e-10	10.5154	3.39443
Van-0	E	2	CSA1	4.53e-10	22.1018	4.46609
Van-0	E	3	CSA1	3.1e-10	14.0266	3.81009
Col-0	A	1	LAZ5	3.98e-11	10.4539	3.38597
Col-0	A	2	LAZ5	7.74e-11	3.72547	1.89742
Col-0	A	3	LAZ5	4.5e-11	34.845	5.12288
Col-0	A	1	LAZ5	7.77e-11	19.712	4.301
Col-0	A	2	LAZ5	2.46e-10	4.15901	2.05624
Cvi-0	A	1	LAZ5	4.84e-10	0.613543	-0.704763
Cvi-0	A	2	LAZ5	3.18e-10	2.33678	1.22452
Cvi-0	A	3	LAZ5	9.84e-10	0.891525	-0.165653
Est-1	A	1	LAZ5	1.84e-09	2.06918	1.04906
Est-1	A	2	LAZ5	2.31e-09	0.00593731	-7.39597
Est-1	A	3	LAZ5	3.26e-09	2.72023	1.44373
Fei-0	A	1	LAZ5	3.78e-11	1.06834	0.095369
Fei-0	A	2	LAZ5	3.86e-11	1.57745	0.657593
Fei-0	A	3	LAZ5	1.58e-11	0.905745	-0.142823
Kin-0	A	3	LAZ5	6.15e-11	61.3117	5.93809
Kno-11	A	2	LAZ5	2.31e-10	7.86201	2.9749
Kno-11	A	3	LAZ5	3.46e-10	12.4259	3.63528
Ler-0	A	1	LAZ5	5.98e-10	5.63643	2.49478
Ler-0	A	2	LAZ5	3.49e-10	10.4647	3.38747
Ler-0	A	3	LAZ5	3.07e-10	22.2309	4.4745
Rmx-A02	A	1	LAZ5	5.36e-11	0.00986725	-6.66314
Rmx-A02	A	2	LAZ5	1.88e-11	1.78867	0.838889
Rmx-A02	A	3	LAZ5	2.26e-10	2.91542	1.5437
RRS-7	A	1	LAZ5	6.74e-10	0.668102	-0.581861
RRS-7	A	2	LAZ5	6.28e-10	3.8067	1.92854
RRS-7	A	3	LAZ5	1.18e-09	6.34957	2.66666
SLSP-30	A	1	LAZ5	3.19e-10	25.7752	4.68791
SLSP-30	A	2	LAZ5	2.2e-10	0.127116	-2.97578
SLSP-30	A	3	LAZ5	6.22e-10	4.1549	2.05481
Tsu-1	A	1	LAZ5	9.24e-10	2.02385	1.0171
Tsu-1	A	2	LAZ5	2.39e-09	1.90875	0.93263
Tsu-1	A	3	LAZ5	7.15e-10	4.0387	2.01389
Tsu-1	A	4	LAZ5	1.2e-09	1.5753	0.655624
Tsu-1	A	2	LAZ5	1e-09	7.84992	2.97268
Van-0	A	1	LAZ5	2.68e-10	4.13525	2.04797
Van-0	A	2	LAZ5	3.7e-10	3.47161	1.79561
Van-0	A	3	LAZ5	3.37e-10	4.01832	2.00659
Van-0	A	1	LAZ5	2.28e-10	5.41648	2.43735
Van-0	A	2	LAZ5	3.28e-10	30.5172	4.93155
Van-0	A	3	LAZ5	4.92e-12	0.88712	-0.172799
Col-0	B	1	LAZ5	9.11e-12	9.91683	3.30988
Col-0	B	2	LAZ5	6.29e-11	31.5086	4.97767
Col-0	B	3	LAZ5	2.74e-10	11.0727	3.46894
Col-0	B	1	LAZ5	4.69e-11	13.0875	3.71012
Col-0	B	2	LAZ5	9.53e-11	18.8382	4.23559
Cvi-0	B	1	LAZ5	3.38e-10	1.26503	0.339169
Cvi-0	B	2	LAZ5	1.8e-10	2.5385	1.34398
Cvi-0	B	4	LAZ5	1.8e-10	2.5385	1.34398
Cvi-0	B	3	LAZ5	6.98e-13	0.0230379	-5.43984
Est-1	B	1	LAZ5	1.51e-11	1.18022	0.239052
Est-1	B	2	LAZ5	1.31e-09	3.13933	1.65046
Est-1	B	3	LAZ5	2.83e-09	1.92966	0.948348
Est-1	B	4	LAZ5	1.89e-09	0.0182885	-5.77292
Fei-0	B	1	LAZ5	4.02e-12	2.06604	1.04687
Kin-0	B	1	LAZ5	7.26e-11	50.3618	5.65426
Kin-0	B	2	LAZ5	1.51e-11	201.175	7.6523
Kin-0	B	3	LAZ5	2.52e-11	429.192	8.74548
Kno-11	B	1	LAZ5	6.9e-09	0.497683	-1.0067
Kno-11	B	2	LAZ5	9.04e-10	7.23944	2.85588
Kno-11	B	3	LAZ5	4.11e-10	6.41236	2.68085
Ler-0	B	1	LAZ5	3.35e-10	20.4067	4.35097
Ler-0	B	2	LAZ5	4.82e-10	2.24808	1.16869
Ler-0	B	3	LAZ5	3.77e-10	33.2627	5.05583
Rmx-A02	B	1	LAZ5	9.12e-11	1.07218	0.100554
Rmx-A02	B	2	LAZ5	2.4e-11	77.111	6.26886
Rmx-A02	B	3	LAZ5	1.03e-10	0.78132	-0.356014
RRS-7	B	1	LAZ5	4.64e-10	4.48759	2.16594
RRS-7	B	2	LAZ5	2.51e-09	0.304927	-1.71346
RRS-7	B	3	LAZ5	1.36e-09	0.0413541	-4.59583
SLSP-30	B	1	LAZ5	9.57e-11	73.0047	6.18992
SLSP-30	B	2	LAZ5	8.19e-10	11.426	3.51425
SLSP-30	B	3	LAZ5	2.22e-10	30.5415	4.9327
Tsu-1	B	1	LAZ5	6.01e-10	3.80498	1.92789
Tsu-1	B	2	LAZ5	6.78e-10	3.27343	1.7108
Tsu-1	B	3	LAZ5	3.32e-10	12.7752	3.67527
Tsu-1	B	1	LAZ5	6.53e-10	5.13524	2.36043
Tsu-1	B	2	LAZ5	4.52e-10	3.51321	1.81279
Van-0	B	1	LAZ5	5.94e-11	23.8169	4.57391
Van-0	B	2	LAZ5	3.81e-10	3.58951	1.84379
Van-0	B	3	LAZ5	9.01e-10	5.27876	2.4002
Van-0	B	2	LAZ5	5.7e-10	8.1961	3.03494
Van-0	B	4	LAZ5	3.37e-11	12.9492	3.69479
Van-0	B	5	LAZ5	1.42e-10	5.08826	2.34717
Col-0	F	1	LAZ5	2.34e-11	17.8317	4.15637
Col-0	F	2	LAZ5	2.47e-11	16.4561	4.04055
Col-0	F	3	LAZ5	4.35e-12	112.204	6.80998
Cvi-0	F	1	LAZ5	5.89e-10	0.405022	-1.30393
Cvi-0	F	2	LAZ5	5.33e-10	0.532214	-0.909922
Cvi-0	F	3	LAZ5	7.62e-10	1.60262	0.680431
Est-1	F	1	LAZ5	1.43e-09	2.57013	1.36184
Est-1	F	2	LAZ5	5.49e-09	2.01179	1.00848
Est-1	F	3	LAZ5	7.39e-10	1.45273	0.538764
Fei-0	F	1	LAZ5	2.69e-11	2.14097	1.09826
Fei-0	F	2	LAZ5	6.96e-12	0.548749	-0.865782
Ler-0	F	1	LAZ5	7e-10	3.46574	1.79316
Ler-0	F	2	LAZ5	3.93e-10	7.92668	2.98672
Ler-0	F	3	LAZ5	1.84e-10	15.859	3.98723
RRS-7	F	1	LAZ5	2.26e-10	6.76785	2.7587
RRS-7	F	2	LAZ5	5.18e-10	2.00933	1.00672
RRS-7	F	3	LAZ5	4.52e-10	17.5856	4.13633
Van-0	F	1	LAZ5	4.73e-10	3.02292	1.59595
Van-0	F	2	LAZ5	7.02e-10	2.20021	1.13764
Van-0	F	3	LAZ5	6.22e-10	3.83024	1.93743
Col-0	C	1	LAZ5	2.91e-11	21.4521	4.42305
Col-0	C	2	LAZ5	6.59e-11	38.1715	5.25443
Col-0	C	3	LAZ5	6.4e-11	13.5323	3.75833
Cvi-0	C	1	LAZ5	2.12e-10	3.44084	1.78276
Cvi-0	C	2	LAZ5	4.27e-10	2.97573	1.57324
Cvi-0	C	3	LAZ5	6.15e-10	2.19549	1.13454
Est-1	C	1	LAZ5	1.37e-09	2.46426	1.30115
Est-1	C	2	LAZ5	1.63e-09	3.14487	1.653
Fei-0	C	1	LAZ5	4.95e-12	9.08873	3.18408
Fei-0	C	3	LAZ5	7.12e-11	1.03945	0.0558157
Ler-0	C	1	LAZ5	9.75e-10	6.1953	2.63117
Ler-0	C	2	LAZ5	2.42e-09	2.56829	1.36081
Ler-0	C	3	LAZ5	1.24e-09	7.25366	2.85871
RRS-7	C	1	LAZ5	3.06e-10	7.15432	2.83881
RRS-7	C	2	LAZ5	3.91e-10	10.4117	3.38013
RRS-7	C	3	LAZ5	5.82e-10	13.8948	3.79647
Van-0	C	1	LAZ5	4.27e-10	3.20364	1.67971
Van-0	C	2	LAZ5	3.12e-10	2.9513	1.56135
Van-0	C	3	LAZ5	2.72e-10	38.9847	5.28483
Van-0	C	4	LAZ5	9.99e-10	4.40704	2.13981
Col-0	H	2	LAZ5	6.03e-12	116.116	6.85942
Col-0	H	3	LAZ5	6e-12	48.3699	5.59604
Cvi-0	H	1	LAZ5	1.22e-09	0.620168	-0.689269
Cvi-0	H	2	LAZ5	3.86e-10	0.710574	-0.492943
Est-1	H	1	LAZ5	1.9e-09	1.70551	0.770207
Est-1	H	2	LAZ5	1.5e-09	2.59334	1.37481
Est-1	H	3	LAZ5	1.13e-09	5.20305	2.37936
Fei-0	H	1	LAZ5	1.33e-11	2.48535	1.31345
Fei-0	H	2	LAZ5	9.67e-11	1.14502	0.195375
Ler-0	H	1	LAZ5	2.31e-10	48.0057	5.58513
Ler-0	H	2	LAZ5	9.29e-10	7.72561	2.94965
Ler-0	H	3	LAZ5	1.12e-09	15.7994	3.9818
RRS-7	H	1	LAZ5	2.68e-10	3.79485	1.92404
RRS-7	H	2	LAZ5	1.88e-10	2.72453	1.44601
RRS-7	H	3	LAZ5	6.31e-10	4.27351	2.09542
Van-0	H	1	LAZ5	1.95e-10	3.49188	1.804
Van-0	H	2	LAZ5	1.36e-10	2.9606	1.56589
Van-0	H	3	LAZ5	2.52e-10	6.89925	2.78644
Col-0	G	1	LAZ5	2.36e-11	78.2955	6.29086
Col-0	G	2	LAZ5	1.24e-10	7.17524	2.84303
Est-1	G	1	LAZ5	9.72e-10	2.58338	1.36926
Est-1	G	2	LAZ5	3.83e-10	1.61709	0.693404
Est-1	G	3	LAZ5	1.12e-09	4.49375	2.16792
Fei-0	G	1	LAZ5	7.02e-11	0.0976609	-3.35608
Fei-0	G	2	LAZ5	9.21e-12	4.27476	2.09584
Ler-0	G	1	LAZ5	3e-10	17.2848	4.11143
Ler-0	G	2	LAZ5	3.79e-10	19.3747	4.2761
Ler-0	G	3	LAZ5	5.45e-10	13.7832	3.78484
RRS-7	G	1	LAZ5	7.2e-10	5.9025	2.56133
RRS-7	G	2	LAZ5	3.59e-10	8.48845	3.0855
RRS-7	G	3	LAZ5	9.49e-10	5.00102	2.32222
Van-0	G	1	LAZ5	1.31e-10	4.72896	2.24152
Van-0	G	2	LAZ5	6.68e-11	3.09402	1.62948
Van-0	G	3	LAZ5	2.34e-10	11.5627	3.5314
Col-0	D	1	LAZ5	2.28e-10	4.44612	2.15255
Col-0	D	2	LAZ5	4.91e-12	113.645	6.82839
Col-0	D	3	LAZ5	3.98e-11	19.3668	4.27551
Cvi-0	D	1	LAZ5	1.06e-09	1.98727	0.99079
Cvi-0	D	2	LAZ5	3.08e-10	1.66455	0.735134
Est-1	D	2	LAZ5	8.16e-10	6.52668	2.70635
Fei-0	D	2	LAZ5	1.23e-11	2.54175	1.34582
Fei-0	D	3	LAZ5	1.17e-10	0.333746	-1.58318
Ler-0	D	1	LAZ5	1.94e-10	20.1954	4.33595
Ler-0	D	3	LAZ5	3.32e-10	33.7547	5.07702
RRS-7	D	1	LAZ5	6.04e-11	4.59352	2.1996
RRS-7	D	2	LAZ5	2.41e-10	4.69085	2.22985
RRS-7	D	3	LAZ5	2.51e-10	12.6739	3.66379
Van-0	D	1	LAZ5	3.25e-10	11.0399	3.46465
Van-0	D	2	LAZ5	2.5e-10	15.5096	3.95509
Van-0	D	3	LAZ5	6.64e-10	10.7904	3.43167
Col-0	E	1	LAZ5	3.39e-11	12.5749	3.65247
Col-0	E	2	LAZ5	1.2e-11	8.40048	3.07047
Cvi-0	E	1	LAZ5	4.72e-10	0.509006	-0.974244
Cvi-0	E	2	LAZ5	4.27e-10	0.420655	-1.24929
Est-1	E	1	LAZ5	1.04e-09	0.868125	-0.204025
Est-1	E	2	LAZ5	2.56e-09	1.33996	0.422192
Fei-0	E	1	LAZ5	5.13e-11	0.29306	-1.77073
Ler-0	E	1	LAZ5	1.15e-10	4.21073	2.07407
Ler-0	E	2	LAZ5	5.52e-10	5.93697	2.56973
Ler-0	E	3	LAZ5	4.65e-11	49.6601	5.63401
Ler-0	E	4	LAZ5	2.56e-12	1610.92	10.6537
RRS-7	E	3	LAZ5	1.5e-10	2.5127	1.32924
Van-0	E	1	LAZ5	7.13e-10	1.91114	0.934432
Van-0	E	2	LAZ5	4.53e-10	2.04168	1.02976
Van-0	E	3	LAZ5	3.1e-10	0.985577	-0.0209592
Col-0	A	1	MEKK4	3.98e-11	37.1544	5.21546
Col-0	A	2	MEKK4	7.74e-11	37.0932	5.21308
Col-0	A	3	MEKK4	4.5e-11	36.6167	5.19443
Col-0	A	1	MEKK4	7.77e-11	55.2566	5.78808
Col-0	A	2	MEKK4	2.46e-10	4.12474	2.0443
Cvi-0	A	1	MEKK4	4.84e-10	16.7684	4.06768
Cvi-0	A	2	MEKK4	3.18e-10	39.249	5.29458
Cvi-0	A	3	MEKK4	9.84e-10	12.0703	3.59339
Est-1	A	1	MEKK4	1.84e-09	6.95208	2.79745
Est-1	A	2	MEKK4	2.31e-09	10.3334	3.36924
Est-1	A	3	MEKK4	3.26e-09	9.36232	3.22687
Est-1	A	4	MEKK4	1.61e-09	11.7478	3.55432
Fei-0	A	1	MEKK4	3.78e-11	0.060387	-4.04962
Fei-0	A	2	MEKK4	3.86e-11	0.002707	-8.52909
Fei-0	A	3	MEKK4	1.58e-11	0.0993773	-3.33094
Kin-0	A	1	MEKK4	4.13e-11	34.9879	5.12879
Kin-0	A	2	MEKK4	2.13e-09	0.262603	-1.92904
Kin-0	A	3	MEKK4	6.15e-11	13.2094	3.72349
Kno-11	A	1	MEKK4	3.28e-11	0.400952	-1.3185
Kno-11	A	2	MEKK4	2.31e-10	16.7881	4.06937
Kno-11	A	3	MEKK4	3.46e-10	14.8853	3.89581
Kno-11	A	4	MEKK4	2.41e-10	11.9189	3.57518
Ler-0	A	1	MEKK4	5.98e-10	18.2366	4.18876
Ler-0	A	2	MEKK4	3.49e-10	28.6269	4.8393
Ler-0	A	3	MEKK4	3.07e-10	77.3056	6.2725
Rmx-A02	A	1	MEKK4	5.36e-11	0.18434	-2.43956
Rmx-A02	A	2	MEKK4	1.88e-11	0.195063	-2.35799
RRS-7	A	1	MEKK4	6.74e-10	0.522716	-0.935901
RRS-7	A	2	MEKK4	6.28e-10	0.0167221	-5.9021
RRS-7	A	3	MEKK4	1.18e-09	0.104329	-3.26079
SLSP-30	A	1	MEKK4	3.19e-10	2.60222	1.37975
SLSP-30	A	2	MEKK4	2.2e-10	2.67845	1.4214
SLSP-30	A	3	MEKK4	6.22e-10	1.74969	0.8071
Tsu-1	A	1	MEKK4	9.24e-10	0.209861	-2.25249
Tsu-1	A	2	MEKK4	2.39e-09	0.0493714	-4.34018
Tsu-1	A	3	MEKK4	7.15e-10	0.0257536	-5.27908
Tsu-1	A	4	MEKK4	1.2e-09	0.150285	-2.73423
Tsu-1	A	2	MEKK4	1e-09	0.0199163	-5.6499
Van-0	A	1	MEKK4	2.68e-10	14.3375	3.84172
Van-0	A	2	MEKK4	3.7e-10	9.5755	3.25935
Van-0	A	3	MEKK4	3.37e-10	9.14778	3.19342
Van-0	A	1	MEKK4	2.28e-10	10.3866	3.37664
Van-0	A	2	MEKK4	3.28e-10	36.2142	5.17848
Van-0	A	3	MEKK4	4.92e-12	1.05135	0.0722449
Col-0	B	1	MEKK4	9.11e-12	26.6284	4.73489
Col-0	B	2	MEKK4	6.29e-11	85.921	6.42494
Col-0	B	3	MEKK4	2.74e-10	18.5133	4.21049
Col-0	B	1	MEKK4	4.69e-11	27.3995	4.77608
Col-0	B	2	MEKK4	9.53e-11	84.4934	6.40077
Cvi-0	B	1	MEKK4	3.38e-10	69.447	6.11784
Cvi-0	B	2	MEKK4	1.8e-10	45.2579	5.5001
Cvi-0	B	4	MEKK4	1.8e-10	45.2579	5.5001
Cvi-0	B	3	MEKK4	6.98e-13	26.2257	4.71291
Est-1	B	2	MEKK4	1.31e-09	15.6092	3.96433
Est-1	B	3	MEKK4	2.83e-09	8.50154	3.08772
Est-1	B	4	MEKK4	1.89e-09	20.664	4.36905
Fei-0	B	1	MEKK4	4.02e-12	0.276038	-1.85706
Kin-0	B	1	MEKK4	7.26e-11	23.8558	4.57627
Kin-0	B	2	MEKK4	1.51e-11	22.7986	4.51087
Kin-0	B	3	MEKK4	2.52e-11	70.4834	6.13921
Kno-11	B	1	MEKK4	6.9e-09	1.17725	0.235416
Kno-11	B	2	MEKK4	9.04e-10	8.72762	3.12559
Kno-11	B	3	MEKK4	4.11e-10	11.8655	3.5687
Ler-0	B	1	MEKK4	3.35e-10	42.6122	5.4132
Ler-0	B	2	MEKK4	4.82e-10	18.348	4.19755
Ler-0	B	3	MEKK4	3.77e-10	53.0457	5.72916
Rmx-A02	B	1	MEKK4	9.12e-11	0.0707127	-3.82189
Rmx-A02	B	2	MEKK4	2.4e-11	2.81905	1.49521
Rmx-A02	B	3	MEKK4	1.03e-10	0.102665	-3.28398
RRS-7	B	1	MEKK4	4.64e-10	0.0184991	-5.7564
RRS-7	B	2	MEKK4	2.51e-09	0.0322366	-4.95516
SLSP-30	B	1	MEKK4	9.57e-11	33.4902	5.06567
SLSP-30	B	2	MEKK4	8.19e-10	4.02642	2.0095
SLSP-30	B	3	MEKK4	2.22e-10	12.9449	3.69431
Tsu-1	B	1	MEKK4	6.01e-10	0.00300942	-8.3763
Tsu-1	B	2	MEKK4	6.78e-10	0.00752781	-7.05355
Tsu-1	B	3	MEKK4	3.32e-10	0.0331671	-4.9141
Tsu-1	B	1	MEKK4	6.53e-10	0.0385347	-4.6977
Tsu-1	B	2	MEKK4	4.52e-10	0.316904	-1.65788
Van-0	B	2	MEKK4	3.81e-10	11.6348	3.54038
Van-0	B	3	MEKK4	9.01e-10	11.1656	3.48099
Van-0	B	1	MEKK4	3.06e-10	12.7704	3.67474
Van-0	B	2	MEKK4	5.7e-10	12.4271	3.63542
Van-0	B	3	MEKK4	5.28e-10	4.67226	2.22412
Van-0	B	4	MEKK4	3.37e-11	30.9239	4.95065
Van-0	B	5	MEKK4	1.42e-10	14.6514	3.87297
Col-0	F	1	MEKK4	2.34e-11	110.114	6.78285
Col-0	F	2	MEKK4	2.47e-11	171.242	7.41989
Col-0	F	3	MEKK4	4.35e-12	307.033	8.26225
Cvi-0	F	1	MEKK4	5.89e-10	20.2708	4.34133
Cvi-0	F	2	MEKK4	5.33e-10	21.9372	4.45531
Cvi-0	F	3	MEKK4	7.62e-10	19.6213	4.29435
Est-1	F	1	MEKK4	1.43e-09	15.852	3.98659
Est-1	F	2	MEKK4	5.49e-09	7.47533	2.90214
Est-1	F	3	MEKK4	7.39e-10	10.3874	3.37676
Fei-0	F	2	MEKK4	6.96e-12	0.0490035	-4.35097
Ler-0	F	1	MEKK4	7e-10	13.5333	3.75844
Ler-0	F	2	MEKK4	3.93e-10	66.0415	6.0453
Ler-0	F	3	MEKK4	1.84e-10	64.3193	6.00718
RRS-7	F	1	MEKK4	2.26e-10	1.03815	0.054009
RRS-7	F	2	MEKK4	5.18e-10	0.178667	-2.48465
RRS-7	F	3	MEKK4	4.52e-10	3.53373	1.82119
Van-0	F	1	MEKK4	4.73e-10	7.05852	2.81937
Van-0	F	2	MEKK4	7.02e-10	10.0637	3.33109
Van-0	F	3	MEKK4	6.22e-10	8.1342	3.024
Col-0	C	1	MEKK4	2.91e-11	54.7116	5.77377
Col-0	C	2	MEKK4	6.59e-11	71.8684	6.16728
Col-0	C	3	MEKK4	6.4e-11	33.7835	5.07825
Cvi-0	C	1	MEKK4	2.12e-10	39.5977	5.30734
Cvi-0	C	2	MEKK4	4.27e-10	47.5496	5.57136
Cvi-0	C	3	MEKK4	6.15e-10	24.4034	4.60901
Est-1	C	1	MEKK4	1.37e-09	10.1458	3.34281
Est-1	C	2	MEKK4	1.63e-09	14.8891	3.89618
Fei-0	C	1	MEKK4	4.95e-12	2.49499	1.31903
Fei-0	C	3	MEKK4	7.12e-11	0.0983664	-3.34569
Ler-0	C	1	MEKK4	9.75e-10	16.635	4.05615
Ler-0	C	2	MEKK4	2.42e-09	7.26332	2.86063
Ler-0	C	3	MEKK4	1.24e-09	20.3107	4.34417
RRS-7	C	1	MEKK4	3.06e-10	0.153758	-2.70127
RRS-7	C	2	MEKK4	3.91e-10	0.0526142	-4.2484
RRS-7	C	3	MEKK4	5.82e-10	0.192881	-2.37422
Van-0	C	1	MEKK4	4.27e-10	9.41191	3.23449
Van-0	C	2	MEKK4	3.12e-10	12.5728	3.65224
Van-0	C	3	MEKK4	2.72e-10	35.2374	5.13904
Van-0	C	4	MEKK4	9.99e-10	9.52819	3.2522
Col-0	H	2	MEKK4	6.03e-12	263.729	8.04291
Col-0	H	3	MEKK4	6e-12	170.507	7.41369
Cvi-0	H	1	MEKK4	1.22e-09	28.8866	4.85233
Cvi-0	H	2	MEKK4	3.86e-10	30.8644	4.94787
Est-1	H	1	MEKK4	1.9e-09	10.1516	3.34363
Est-1	H	2	MEKK4	1.5e-09	16.6541	4.05781
Est-1	H	3	MEKK4	1.13e-09	17.9866	4.16885
Fei-0	H	1	MEKK4	1.33e-11	0.0656858	-3.92827
Fei-0	H	2	MEKK4	9.67e-11	0.20461	-2.28905
Ler-0	H	1	MEKK4	2.31e-10	79.7369	6.31718
Ler-0	H	2	MEKK4	9.29e-10	22.6734	4.50293
Ler-0	H	3	MEKK4	1.12e-09	26.9902	4.75436
RRS-7	H	1	MEKK4	2.68e-10	0.0184192	-5.76265
RRS-7	H	2	MEKK4	1.88e-10	0.105589	-3.24347
RRS-7	H	3	MEKK4	6.31e-10	0.0114087	-6.45372
Van-0	H	1	MEKK4	1.95e-10	15.1718	3.92332
Van-0	H	2	MEKK4	1.36e-10	12.0638	3.59261
Van-0	H	3	MEKK4	2.52e-10	22.2685	4.47693
Col-0	G	1	MEKK4	2.36e-11	73.2624	6.195
Col-0	G	2	MEKK4	1.24e-10	31.1033	4.959
Est-1	G	1	MEKK4	9.72e-10	18.1439	4.18141
Est-1	G	2	MEKK4	3.83e-10	49.7454	5.63649
Est-1	G	3	MEKK4	1.12e-09	28.8812	4.85206
Fei-0	G	1	MEKK4	7.02e-11	0.891194	-0.166189
Fei-0	G	2	MEKK4	9.21e-12	3.14178	1.65158
Ler-0	G	1	MEKK4	3e-10	51.7582	5.69372
Ler-0	G	2	MEKK4	3.79e-10	44.0392	5.46072
Ler-0	G	3	MEKK4	5.45e-10	72.6607	6.1831
RRS-7	G	1	MEKK4	7.2e-10	0.00773314	-7.01473
RRS-7	G	2	MEKK4	3.59e-10	0.0107912	-6.53401
RRS-7	G	3	MEKK4	9.49e-10	0.685474	-0.544825
Van-0	G	1	MEKK4	1.31e-10	18.436	4.20445
Van-0	G	2	MEKK4	6.68e-11	9.60322	3.26352
Van-0	G	3	MEKK4	2.34e-10	35.4465	5.14757
Col-0	D	1	MEKK4	2.28e-10	8.30808	3.05451
Col-0	D	2	MEKK4	4.91e-12	364.835	8.5111
Col-0	D	3	MEKK4	3.98e-11	62.7765	5.97215
Cvi-0	D	1	MEKK4	1.06e-09	29.9656	4.90523
Cvi-0	D	2	MEKK4	3.08e-10	33.4157	5.06246
Est-1	D	2	MEKK4	8.16e-10	51.8275	5.69565
Fei-0	D	2	MEKK4	1.23e-11	0.352768	-1.50321
Fei-0	D	3	MEKK4	1.17e-10	0.12968	-2.94697
Ler-0	D	1	MEKK4	1.94e-10	100.323	6.64851
Ler-0	D	3	MEKK4	3.32e-10	65.1146	6.02491
RRS-7	D	1	MEKK4	6.04e-11	1.98118	0.98636
RRS-7	D	2	MEKK4	2.41e-10	0.0799247	-3.64522
RRS-7	D	3	MEKK4	2.51e-10	0.00108907	-9.84269
Van-0	D	1	MEKK4	3.25e-10	30.2542	4.91906
Van-0	D	2	MEKK4	2.5e-10	35.7222	5.15875
Van-0	D	3	MEKK4	6.64e-10	11.7858	3.55898
Col-0	E	1	MEKK4	3.39e-11	39.0267	5.28639
Col-0	E	2	MEKK4	1.2e-11	35.5678	5.1525
Cvi-0	E	1	MEKK4	4.72e-10	18.5917	4.21659
Cvi-0	E	2	MEKK4	4.27e-10	19.9712	4.31985
Est-1	E	1	MEKK4	1.04e-09	7.15536	2.83902
Est-1	E	2	MEKK4	2.56e-09	11.4836	3.5215
Fei-0	E	1	MEKK4	5.13e-11	0.401871	-1.31519
Ler-0	E	1	MEKK4	1.15e-10	8.60067	3.10445
Ler-0	E	2	MEKK4	5.52e-10	20.2602	4.34057
Ler-0	E	3	MEKK4	4.65e-11	275.748	8.10721
Ler-0	E	4	MEKK4	2.56e-12	5719.32	12.4816
RRS-7	E	3	MEKK4	1.5e-10	0.341788	-1.54883
Van-0	E	1	MEKK4	7.13e-10	9.69701	3.27754
Van-0	E	2	MEKK4	4.53e-10	17.343	4.11628
Van-0	E	3	MEKK4	3.1e-10	5.20507	2.37992
Col-0	A	1	RPM1	3.98e-11	63.9796	5.99954
Col-0	A	2	RPM1	7.74e-11	25.6464	4.68068
Col-0	A	3	RPM1	4.5e-11	38.3001	5.25928
Col-0	A	1	RPM1	7.77e-11	30.3563	4.92392
Col-0	A	2	RPM1	2.46e-10	1.43821	0.524275
Cvi-0	A	1	RPM1	4.84e-10	0.0135999	-6.20026
Cvi-0	A	2	RPM1	3.18e-10	0.00237207	-8.71964
Cvi-0	A	3	RPM1	9.84e-10	0.693557	-0.527913
Est-1	A	1	RPM1	1.84e-09	2.81535	1.49331
Est-1	A	2	RPM1	2.31e-09	0.00851055	-6.87653
Est-1	A	3	RPM1	3.26e-09	3.22762	1.69047
Fei-0	A	1	RPM1	3.78e-11	2.50236	1.32329
Fei-0	A	2	RPM1	3.86e-11	4.47893	2.16315
Fei-0	A	3	RPM1	1.58e-11	8.28829	3.05107
Kin-0	A	3	RPM1	6.15e-11	6.80575	2.76675
Kno-11	A	3	RPM1	3.46e-10	2.92761	1.54972
Ler-0	A	1	RPM1	5.98e-10	3.98514	1.99463
Ler-0	A	2	RPM1	3.49e-10	0.551671	-0.858119
Ler-0	A	3	RPM1	3.07e-10	14.6474	3.87257
RRS-7	A	1	RPM1	6.74e-10	0.337542	-1.56686
RRS-7	A	2	RPM1	6.28e-10	0.262119	-1.9317
RRS-7	A	3	RPM1	1.18e-09	1.43303	0.519071
SLSP-30	A	1	RPM1	3.19e-10	0.0251269	-5.31462
SLSP-30	A	2	RPM1	2.2e-10	0.130624	-2.93651
Tsu-1	A	1	RPM1	9.24e-10	2.48353	1.31239
Tsu-1	A	2	RPM1	2.39e-09	0.756515	-0.402559
Tsu-1	A	3	RPM1	7.15e-10	0.0513538	-4.28338
Tsu-1	A	4	RPM1	1.2e-09	0.271594	-1.88048
Tsu-1	A	2	RPM1	1e-09	0.99066	-0.0135381
Van-0	A	1	RPM1	2.68e-10	0.821819	-0.283107
Van-0	A	2	RPM1	3.7e-10	0.0681877	-3.87435
Van-0	A	3	RPM1	3.37e-10	0.277474	-1.84957
Van-0	A	1	RPM1	2.28e-10	0.126326	-2.98478
Van-0	A	2	RPM1	3.28e-10	2.02879	1.02062
Van-0	A	3	RPM1	4.92e-12	0.566234	-0.820531
Col-0	B	1	RPM1	9.11e-12	5.34156	2.41726
Col-0	B	2	RPM1	6.29e-11	27.3003	4.77084
Col-0	B	3	RPM1	2.74e-10	28.4716	4.83145
Col-0	B	1	RPM1	4.69e-11	15.364	3.94148
Col-0	B	2	RPM1	9.53e-11	61.28	5.93734
Cvi-0	B	1	RPM1	3.38e-10	0.0068532	-7.18901
Cvi-0	B	2	RPM1	1.8e-10	0.0103926	-6.5883
Cvi-0	B	3	RPM1	6.98e-13	49.4073	5.62665
Est-1	B	1	RPM1	1.51e-11	1.19941	0.262324
Est-1	B	2	RPM1	1.31e-09	3.18972	1.67343
Est-1	B	3	RPM1	2.83e-09	2.83072	1.50117
Est-1	B	4	RPM1	1.89e-09	0.114593	-3.12541
Fei-0	B	1	RPM1	4.02e-12	5.22958	2.3867
Kin-0	B	1	RPM1	7.26e-11	15.4284	3.94751
Kin-0	B	2	RPM1	1.51e-11	2.84371	1.50777
Kin-0	B	3	RPM1	2.52e-11	0.123903	-3.01271
Kno-11	B	1	RPM1	6.9e-09	1.18467	0.244483
Kno-11	B	2	RPM1	9.04e-10	0.752638	-0.409972
Kno-11	B	3	RPM1	4.11e-10	0.00397029	-7.97654
Ler-0	B	1	RPM1	3.35e-10	8.16476	3.02941
Ler-0	B	2	RPM1	4.82e-10	3.03822	1.60323
Ler-0	B	3	RPM1	3.77e-10	8.37465	3.06603
RRS-7	B	1	RPM1	4.64e-10	0.285794	-1.80695
RRS-7	B	2	RPM1	2.51e-09	0.418908	-1.2553
RRS-7	B	3	RPM1	1.36e-09	0.184307	-2.43981
SLSP-30	B	2	RPM1	8.19e-10	0.144752	-2.78834
Tsu-1	B	1	RPM1	6.01e-10	1.92517	0.944985
Tsu-1	B	2	RPM1	6.78e-10	0.740435	-0.433556
Tsu-1	B	3	RPM1	3.32e-10	0.295708	-1.75775
Tsu-1	B	1	RPM1	6.53e-10	0.447129	-1.16124
Tsu-1	B	2	RPM1	4.52e-10	0.436543	-1.1958
Van-0	B	1	RPM1	5.94e-11	0.7844	-0.350339
Van-0	B	2	RPM1	3.81e-10	0.143866	-2.79721
Van-0	B	3	RPM1	9.01e-10	0.574244	-0.800265
Van-0	B	2	RPM1	5.7e-10	1.69934	0.764973
Van-0	B	4	RPM1	3.37e-11	0.939867	-0.0894719
Van-0	B	5	RPM1	1.42e-10	0.783763	-0.351511
Col-0	F	1	RPM1	2.34e-11	108.841	6.76608
Col-0	F	2	RPM1	2.47e-11	69.8265	6.1257
Col-0	F	3	RPM1	4.35e-12	418.015	8.70741
Cvi-0	F	1	RPM1	5.89e-10	0.0531563	-4.23362
Cvi-0	F	2	RPM1	5.33e-10	0.00883764	-6.82212
Cvi-0	F	3	RPM1	7.62e-10	0.00565361	-7.46661
Est-1	F	1	RPM1	1.43e-09	3.25071	1.70075
Est-1	F	2	RPM1	5.49e-09	0.643114	-0.636854
Est-1	F	3	RPM1	7.39e-10	1.43661	0.522673
Fei-0	F	1	RPM1	2.69e-11	2.9265	1.54918
Fei-0	F	2	RPM1	6.96e-12	3.38671	1.75988
Ler-0	F	1	RPM1	7e-10	2.36556	1.24218
Ler-0	F	2	RPM1	3.93e-10	3.37472	1.75477
Ler-0	F	3	RPM1	1.84e-10	13.975	3.80478
RRS-7	F	1	RPM1	2.26e-10	8.85762	3.14692
RRS-7	F	2	RPM1	5.18e-10	2.7722	1.47103
RRS-7	F	3	RPM1	4.52e-10	17.0635	4.09284
Van-0	F	1	RPM1	4.73e-10	1.32015	0.400707
Van-0	F	2	RPM1	7.02e-10	0.781617	-0.355467
Van-0	F	3	RPM1	6.22e-10	1.15463	0.207436
Col-0	C	1	RPM1	2.91e-11	40.059	5.32405
Col-0	C	2	RPM1	6.59e-11	50.454	5.6569
Col-0	C	3	RPM1	6.4e-11	26.9727	4.75343
Cvi-0	C	1	RPM1	2.12e-10	0.139564	-2.841
Cvi-0	C	2	RPM1	4.27e-10	0.0147615	-6.08201
Cvi-0	C	3	RPM1	6.15e-10	0.0852242	-3.55259
Est-1	C	1	RPM1	1.37e-09	1.91495	0.937305
Est-1	C	2	RPM1	1.63e-09	5.15808	2.36683
Fei-0	C	1	RPM1	4.95e-12	13.7192	3.77812
Fei-0	C	3	RPM1	7.12e-11	2.4518	1.29384
Ler-0	C	1	RPM1	9.75e-10	2.94741	1.55945
Ler-0	C	2	RPM1	2.42e-09	1.53425	0.617531
Ler-0	C	3	RPM1	1.24e-09	3.55724	1.83076
RRS-7	C	1	RPM1	3.06e-10	12.7427	3.67159
RRS-7	C	2	RPM1	3.91e-10	5.26508	2.39645
RRS-7	C	3	RPM1	5.82e-10	8.16908	3.03017
Van-0	C	1	RPM1	4.27e-10	2.23518	1.16039
Van-0	C	2	RPM1	3.12e-10	2.36263	1.24039
Van-0	C	3	RPM1	2.72e-10	2.67998	1.42222
Van-0	C	4	RPM1	9.99e-10	0.562548	-0.829952
Col-0	H	2	RPM1	6.03e-12	147.788	7.20739
Col-0	H	3	RPM1	6e-12	102.126	6.67421
Cvi-0	H	1	RPM1	1.22e-09	0.064208	-3.9611
Cvi-0	H	2	RPM1	3.86e-10	0.0144204	-6.11575
Est-1	H	1	RPM1	1.9e-09	4.77315	2.25494
Est-1	H	2	RPM1	1.5e-09	4.89665	2.2918
Est-1	H	3	RPM1	1.13e-09	6.7165	2.74771
Fei-0	H	1	RPM1	1.33e-11	3.29658	1.72097
Fei-0	H	2	RPM1	9.67e-11	11.3988	3.51081
[truncated: 225 more rows]
