# Supplementary material for: Modulation of R-gene expression across environments
Source: J Exp Bot. 2016 Mar 15;67(7):2093–105. doi: 10.1093/jxb/erv530 (PMC4793800; doi:10.1093/jxb/erv530)
Supplement: Supplementary Data [file supp_erv530_supplementary_dataset_2.xlsx]

## Sheet: CFU_2014-10-28_v2
Accession	Treatment	Bacteria with or without Avirulence Gene	Date	Avirulence Gene	Disease	Contamination?	CFU	logCFU
Col-0	Cold Shock	Minus	2014-08-11	avrPphB	2		38.2	3.66868
Col-0	Cold Shock	Minus	2014-08-11	avrPphB	1		57.3	4.0656
Col-0	Cold Shock	Minus	2014-08-11	avrPphB	0		76.4	4.34899
Col-0	Cold Shock	Minus	2014-08-11	avrPphB	1	c	191	5.2575
Col-0	Cold Shock	Minus	2014-08-11	avrPphB	1		345.71	5.84849
Col-0	Cold Shock	Minus	2014-08-11	avrPphB	1	c	1037.13	6.94518
Col-0	Cold Shock	Minus	2014-08-11	avrPphB	1		1382.84	7.23262
Col-0	Cold Shock	Minus	2014-08-11	avrPphB	1		1382.84	7.23262
Col-0	Cold Shock	Minus	2014-08-11	avrPphB	0		977.92	6.88645
Col-0	Cold Shock	Minus	2014-08-11	avrPphB	1	c	2419.97	7.79192
Col-0	Cold Shock	Minus	2014-08-11	avrPphB	1		5185.65	8.55384
Col-0	Cold Shock	Minus	2014-08-11	avrPphB	1		5531.36	8.61837
Col-0	Cold Shock	Minus	2014-08-11	avrPphB	0		5877.07	8.67898
Col-0	Cold Shock	Minus	2014-08-11	avrPphB	0		6222.78	8.73613
Col-0	Cold Shock	Minus	2014-08-11	avrPphB	1		7951.33	8.98122
Col-0	Cold Shock	Minus	2014-08-11	avrPphB	1		12099.9	9.40103
Col-0	Cold Shock	Minus	2014-08-18	avrPphB	0		298.8	5.70312
Col-0	Cold Shock	Minus	2014-08-18	avrPphB	0		1128.8	7.0298
Col-0	Cold Shock	Minus	2014-08-18	avrPphB	0		564.4	6.33753
Col-0	Cold Shock	Minus	2014-08-18	avrPphB	0		1759.6	7.47341
Col-0	Cold Shock	Minus	2014-08-18	avrPphB	0		1925.6	7.56351
Col-0	Cold Shock	Minus	2014-08-18	avrPphB	0		4980	8.51339
Col-0	Cold Shock	Minus	2014-08-18	avrPphB	4		5644	8.63853
Col-0	Cold Shock	Minus	2014-08-18	avrPphB	2		9960	9.20643
Col-0	Cold Shock	Minus	2014-08-18	avrPphB	1		11952	9.38874
Col-0	Cold Shock	Minus	2014-08-18	avrPphB	2		15936	9.6764
Col-0	Cold Shock	Minus	2014-08-18	avrPphB	0		33200	10.4103
Col-0	Cold Shock	Minus	2014-08-18	avrPphB	2		34528	10.4496
Col-0	Cold Shock	Minus	2014-08-18	avrPphB	1		40504	10.6092
Col-0	Cold Shock	Minus	2014-08-18	avrPphB	1		120848	11.7023
Col-0	Cold Shock	Minus	2014-09-01	avrRpt2	1		1265.4	7.14393
Col-0	Cold Shock	Minus	2014-09-01	avrRpt2	0	c	1964.7	7.5836
Col-0	Cold Shock	Minus	2014-09-01	avrRpt2	2		4112.55	8.32204
Col-0	Cold Shock	Minus	2014-09-01	avrRpt2	1		6573.42	8.79094
Col-0	Cold Shock	Minus	2014-09-01	avrRpt2	9		8328.33	9.02754
Col-0	Cold Shock	Minus	2014-09-01	avrRpt2	2		11268.7	9.32987
Col-0	Cold Shock	Minus	2014-09-01	avrRpt2	3		15964	9.67816
Col-0	Cold Shock	Minus	2014-09-01	avrRpt2	5		25354.6	10.1408
Col-0	Cold Shock	Minus	2014-09-01	avrRpt2	2		48831.1	10.7961
Col-0	Cold Shock	Minus	2014-09-01	avrRpt2	2		67612.3	11.1216
Col-0	Cold Shock	Minus	2014-09-01	avrRpt2	10		73246.7	11.2016
Col-0	Cold Shock	Minus	2014-09-01	avrRpt2	5		91088.8	11.4196
Col-0	Cold Shock	Minus	2014-09-01	avrRpt2	10		101418	11.527
Col-0	Cold Shock	Minus	2014-09-01	avrRpt2	5		114565	11.6489
Col-0	Cold Shock	Minus	2014-09-01	avrRpt2	6	c	170909	12.0489
Col-0	Cold Shock	Minus	2014-09-01	avrRpt2	8		272327	12.5148
Col-0	Cold Shock	Minus	2014-09-08	avrRpt2	0	C	78.8	4.37952
Col-0	Cold Shock	Minus	2014-09-08	avrRpt2	4	C	118.2	4.7808
Col-0	Cold Shock	Minus	2014-09-08	avrRpt2	1		118.2	4.7808
Col-0	Cold Shock	Minus	2014-09-08	avrRpt2	2		236.4	5.46975
Col-0	Cold Shock	Minus	2014-09-08	avrRpt2	1	C	236.4	5.46975
Col-0	Cold Shock	Minus	2014-09-08	avrRpt2	1	C	315.2	5.75637
Col-0	Cold Shock	Minus	2014-09-08	avrRpt2	2		630.4	6.44794
Col-0	Cold Shock	Minus	2014-09-08	avrRpt2	2		1457.8	7.28537
Col-0	Cold Shock	Minus	2014-09-08	avrRpt2	1		669.8	6.50847
Col-0	Cold Shock	Minus	2014-09-08	avrRpt2	1		985	6.89366
Col-0	Cold Shock	Minus	2014-09-08	avrRpt2	1		1576	7.36328
Col-0	Cold Shock	Minus	2014-09-08	avrRpt2	2		1654.8	7.41204
Col-0	Cold Shock	Minus	2014-09-08	avrRpt2	1		748.6	6.61954
Col-0	Cold Shock	Minus	2014-09-08	avrRpt2	2		1615.4	7.38796
Col-0	Cold Shock	Minus	2014-09-08	avrRpt2	3		1733.6	7.45853
Col-0	Cold Shock	Minus	2014-09-08	avrRpt2	1	C	5910	8.68457
Col-0	Cold Shock	Minus	2014-09-08	avrRpt2	2		4255.2	8.35613
Col-0	Cold Shock	Minus	2014-09-08	avrRpt2	2		5358.4	8.58661
Col-0	Cold Shock	Minus	2014-09-08	avrRpt2	2		3716.21	8.22073
Col-0	Cold Shock	Minus	2014-09-08	avrRpt2	0		3873.81	8.26225
Col-0	Cold Shock	Minus	2014-09-08	avrRpt2	1	C	2823.01	7.94591
Col-0	Cold Shock	Minus	2014-09-08	avrRpt2	4		4746.91	8.46546
Col-0	Cold Shock	Minus	2014-09-08	avrRpt2	0		5988.01	8.69768
Col-0	Cold Shock	Minus	2014-09-08	avrRpt2	1		9073.82	9.11326
Col-0	Cold Shock	Minus	2014-09-08	avrRpt2	3		27310.5	10.2151
Col-0	Cold Shock	Minus	2014-09-08	avrRpt2	2		30461.7	10.3243
Col-0	Cold Shock	Minus	2014-09-08	avrRpt2	4	C	40965.8	10.6205
Col-0	Cold Shock	Minus	2014-09-08	avrRpt2	0		48318.6	10.7856
Col-0	Cold Shock	Minus	2014-09-08	avrRpt2	2		54621	10.9082
Col-0	Cold Shock	Minus	2014-09-08	avrRpt2	1		86133.1	11.3637
Col-0	Cold Shock	Minus	2014-09-08	avrRpt2	6		168065	12.0321
Col-0	Cold Shock	Minus	2014-09-08	avrRpt2	6		172266	12.0568
Col-0	Control	Minus	2014-08-11	avrPphB	7	c	1	0.693147
Col-0	Control	Minus	2014-08-11	avrPphB	2	c	1	0.693147
Col-0	Control	Minus	2014-08-11	avrPphB	1		1	0.693147
Col-0	Control	Minus	2014-08-11	avrPphB	3		191	5.2575
Col-0	Control	Minus	2014-08-11	avrPphB	1		691.42	6.54019
Col-0	Control	Minus	2014-08-11	avrPphB	1		2074.26	7.63784
Col-0	Control	Minus	2014-08-11	avrPphB	0		1113.53	7.01619
Col-0	Control	Minus	2014-08-11	avrPphB	2		3111.39	8.04315
Col-0	Control	Minus	2014-08-11	avrPphB	1		3111.39	8.04315
Col-0	Control	Minus	2014-08-11	avrPphB	1		10371.3	9.24689
Col-0	Control	Minus	2014-08-11	avrPphB	2		13828.4	9.53455
Col-0	Control	Minus	2014-08-11	avrPphB	3		13828.4	9.53455
Col-0	Control	Minus	2014-08-11	avrPphB	1		13828.4	9.53455
Col-0	Control	Minus	2014-08-11	avrPphB	4		17285.5	9.75768
Col-0	Control	Minus	2014-08-11	avrPphB	3		59462.1	10.9931
Col-0	Control	Minus	2014-08-11	avrPphB	3		125838	11.7428
Col-0	Control	Minus	2014-08-18	avrPphB	1		796.8	6.68186
Col-0	Control	Minus	2014-08-18	avrPphB	1		830	6.72263
Col-0	Control	Minus	2014-08-18	avrPphB	2		1128.8	7.0298
Col-0	Control	Minus	2014-08-18	avrPphB	0		1527.2	7.33185
Col-0	Control	Minus	2014-08-18	avrPphB	1		2589.6	7.85964
Col-0	Control	Minus	2014-08-18	avrPphB	1		1792.8	7.49209
Col-0	Control	Minus	2014-08-18	avrPphB	1		2705.8	7.90352
Col-0	Control	Minus	2014-08-18	avrPphB	1		5212.4	8.55899
Col-0	Control	Minus	2014-08-18	avrPphB	1		9296	9.13745
Col-0	Control	Minus	2014-08-18	avrPphB	1		21248	9.96407
Col-0	Control	Minus	2014-08-18	avrPphB	1		25896	10.1619
Col-0	Control	Minus	2014-08-18	avrPphB	2		44488	10.703
Col-0	Control	Minus	2014-08-18	avrPphB	3		47144	10.761
Col-0	Control	Minus	2014-08-18	avrPphB	2		72376	11.1896
Col-0	Control	Minus	2014-08-18	avrPphB	2		136784	11.8262
Col-0	Control	Minus	2014-08-18	avrPphB	3		193888	12.175
Col-0	Control	Minus	2014-09-01	avrRpt2	4	c	432.9	6.07281
Col-0	Control	Minus	2014-09-01	avrRpt2	2		1032.3	6.94051
Col-0	Control	Minus	2014-09-01	avrRpt2	4		4475.52	8.4066
Col-0	Control	Minus	2014-09-01	avrRpt2	3		8451.54	9.04222
Col-0	Control	Minus	2014-09-01	avrRpt2	7		6726.6	8.81397
Col-0	Control	Minus	2014-09-01	avrRpt2	2		14085.9	9.553
Col-0	Control	Minus	2014-09-01	avrRpt2	6		68551.4	11.1354
Col-0	Control	Minus	2014-09-01	avrRpt2	7		75124.8	11.2269
Col-0	Control	Minus	2014-09-01	avrRpt2	9		107053	11.5811
Col-0	Control	Minus	2014-09-01	avrRpt2	8		114565	11.6489
Col-0	Control	Minus	2014-09-01	avrRpt2	8	c	199.8	5.30231
Col-0	Control	Minus	2014-09-01	avrRpt2	2		2863.8	7.96025
Col-0	Control	Minus	2014-09-01	avrRpt2	6		5411.25	8.59642
Col-0	Control	Minus	2014-09-01	avrRpt2	3		6443.55	8.77099
Col-0	Control	Minus	2014-09-01	avrRpt2	2		4082.58	8.31473
Col-0	Control	Minus	2014-09-01	avrRpt2	8		6573.42	8.79094
Col-0	Control	Minus	2014-09-01	avrRpt2	2		6573.42	8.79094
Col-0	Control	Minus	2014-09-01	avrRpt2	3		9390.6	9.14757
Col-0	Control	Minus	2014-09-01	avrRpt2	3		9930.06	9.20342
Col-0	Control	Minus	2014-09-01	avrRpt2	4		15964	9.67816
Col-0	Control	Minus	2014-09-01	avrRpt2	3		12047.9	9.39673
Col-0	Control	Minus	2014-09-01	avrRpt2	8		25354.6	10.1408
Col-0	Control	Minus	2014-09-01	avrRpt2	2		26293.7	10.1771
Col-0	Control	Minus	2014-09-01	avrRpt2	2		29110.9	10.2789
Col-0	Control	Minus	2014-09-01	avrRpt2	6		31928	10.3713
Col-0	Control	Minus	2014-09-01	avrRpt2	5		35684.3	10.4825
Col-0	Control	Minus	2014-09-01	avrRpt2	3		44135.8	10.695
Col-0	Control	Minus	2014-09-01	avrRpt2	9		46953	10.7569
Col-0	Control	Minus	2014-09-01	avrRpt2	9		60099.8	11.0038
Col-0	Control	Minus	2014-09-01	avrRpt2	3		92027.9	11.4299
Col-0	Control	Minus	2014-09-08	avrRpt2	8		38	3.66356
Col-0	Control	Minus	2014-09-08	avrRpt2	0		709.2	6.56555
Col-0	Control	Minus	2014-09-08	avrRpt2	0		985	6.89366
Col-0	Control	Minus	2014-09-08	avrRpt2	1		1221.4	7.10857
Col-0	Control	Minus	2014-09-08	avrRpt2	4		1024.4	6.93284
Col-0	Control	Minus	2014-09-08	avrRpt2	9	C	551.6	6.31463
Col-0	Control	Minus	2014-09-08	avrRpt2	10		2928.21	7.98249
Col-0	Control	Minus	2014-09-08	avrRpt2	3		7038.81	8.85934
Col-0	Control	Minus	2014-09-08	avrRpt2	3		8404.02	9.03658
Col-0	Control	Minus	2014-09-08	avrRpt2	10		10544.6	9.26347
Col-0	Control	Minus	2014-09-08	avrRpt2	10		14705.7	9.59606
Col-0	Control	Minus	2014-09-08	avrRpt2	1		18907.3	9.84735
Col-0	Control	Minus	2014-09-08	avrRpt2	3		31512.1	10.3582
Col-0	Control	Minus	2014-09-08	avrRpt2	4		57772.2	10.9643
Col-0	Control	Minus	2014-09-08	avrRpt2	10		81931.5	11.3137
Col-0	Control	Minus	2014-09-08	avrRpt2	10		197476	12.1934
Col-0	SA	Minus	2014-08-11	avrPphB	0		38.2	3.66868
Col-0	SA	Minus	2014-08-11	avrPphB	1		57.3	4.0656
Col-0	SA	Minus	2014-08-11	avrPphB	0	c	57.3	4.0656
Col-0	SA	Minus	2014-08-11	avrPphB	0		95.5	4.56954
Col-0	SA	Minus	2014-08-11	avrPphB	1		95.5	4.56954
Col-0	SA	Minus	2014-08-11	avrPphB	1	c	152.8	5.03565
Col-0	SA	Minus	2014-08-11	avrPphB	1	c	171.9	5.15271
Col-0	SA	Minus	2014-08-11	avrPphB	1		191	5.2575
Col-0	SA	Minus	2014-08-11	avrPphB	1		229.2	5.43895
Col-0	SA	Minus	2014-08-11	avrPphB	0		267.4	5.59248
Col-0	SA	Minus	2014-08-11	avrPphB	0	c	324.7	5.78598
Col-0	SA	Minus	2014-08-11	avrPphB	1		515.7	6.24746
Col-0	SA	Minus	2014-08-11	avrPphB	0		420.2	6.04311
Col-0	SA	Minus	2014-08-11	avrPphB	0		1382.84	7.23262
Col-0	SA	Minus	2014-08-11	avrPphB	1		5877.07	8.67898
Col-0	SA	Minus	2014-08-11	avrPphB	1		10371.3	9.24689
Col-0	SA	Minus	2014-08-18	avrPphB	0	c	199.2	5.29932
Col-0	SA	Minus	2014-08-18	avrPphB	0	c	398.4	5.98996
Col-0	SA	Minus	2014-08-18	avrPphB	0		431.6	6.06981
Col-0	SA	Minus	2014-08-18	avrPphB	1	c	1095.6	6.99997
Col-0	SA	Minus	2014-08-18	avrPphB	0	c	1460.8	7.28742
Col-0	SA	Minus	2014-08-18	avrPphB	1	c	1992	7.5974
Col-0	SA	Minus	2014-08-18	avrPphB	0	c	1992	7.5974
Col-0	SA	Minus	2014-08-18	avrPphB	0	c	2656	7.88495
Col-0	SA	Minus	2014-08-18	avrPphB	3	c	15272	9.63384
Col-0	SA	Minus	2014-08-18	avrPphB	0	c	23240	10.0537
Col-0	SA	Minus	2014-08-18	avrPphB	2	c	29216	10.2825
Col-0	SA	Minus	2014-08-18	avrPphB	3	c	29880	10.305
Col-0	SA	Minus	2014-08-18	avrPphB	1		33200	10.4103
Col-0	SA	Minus	2014-08-18	avrPphB	0	c	59760	10.9981
Col-0	SA	Minus	2014-08-18	avrPphB	3	c	65072	11.0833
Col-0	SA	Minus	2014-08-18	avrPphB	3	c	84992	11.3503
Col-0	SA	Minus	2014-09-01	avrRpt2	5	c	66.6	4.21361
Col-0	SA	Minus	2014-09-01	avrRpt2	0	c	133.2	4.89933
Col-0	SA	Minus	2014-09-01	avrRpt2	1	c	466.2	6.14676
Col-0	SA	Minus	2014-09-01	avrRpt2	7	c	499.5	6.21561
Col-0	SA	Minus	2014-09-01	avrRpt2	1		1298.7	7.16989
Col-0	SA	Minus	2014-09-01	avrRpt2	3		2730.6	7.91264
Col-0	SA	Minus	2014-09-01	avrRpt2	4		3756.24	8.23144
Col-0	SA	Minus	2014-09-01	avrRpt2	3		2877.12	7.96489
Col-0	SA	Minus	2014-09-01	avrRpt2	1		8451.54	9.04222
Col-0	SA	Minus	2014-09-01	avrRpt2	4		11268.7	9.32987
Col-0	SA	Minus	2014-09-01	avrRpt2	1		12207.8	9.40991
Col-0	SA	Minus	2014-09-01	avrRpt2	1		14085.9	9.553
Col-0	SA	Minus	2014-09-01	avrRpt2	2		12650.7	9.44554
Col-0	SA	Minus	2014-09-01	avrRpt2	3		21598.4	9.98042
Col-0	SA	Minus	2014-09-01	avrRpt2	4		38501.5	10.5585
Col-0	SA	Minus	2014-09-01	avrRpt2	5		55404.5	10.9224
Col-0	SA	Minus	2014-09-08	avrRpt2	5	C	39.4	3.69883
Col-0	SA	Minus	2014-09-08	avrRpt2	3	WC	78.8	4.37952
Col-0	SA	Minus	2014-09-08	avrRpt2	1	C	78.8	4.37952
Col-0	SA	Minus	2014-09-08	avrRpt2	3	WC	197	5.28827
Col-0	SA	Minus	2014-09-08	avrRpt2	1	C	236.4	5.46975
Col-0	SA	Minus	2014-09-08	avrRpt2	1	C	354.6	5.87381
Col-0	SA	Minus	2014-09-08	avrRpt2	1		1418.4	7.25799
Col-0	SA	Minus	2014-09-08	avrRpt2	2		1182	7.07581
Col-0	SA	Minus	2014-09-08	avrRpt2	7		3861.2	8.25899
Col-0	SA	Minus	2014-09-08	avrRpt2	2		5265.42	8.56911
Col-0	SA	Minus	2014-09-08	avrRpt2	3	C	16806.5	9.72958
Col-0	SA	Minus	2014-09-08	avrRpt2	5		25209.7	10.135
Col-0	SA	Minus	2014-09-08	avrRpt2	0		25209.7	10.135
Col-0	SA	Minus	2014-09-08	avrRpt2	3		49369	10.8071
Col-0	SA	Minus	2014-09-08	avrRpt2	7		78780.3	11.2744
Col-0	SA	Minus	2014-09-08	avrRpt2	10		81931.5	11.3137
Col-0	Cold Shock	Mock	2014-08-11	avrPphB	1		1	0.693147
Col-0	Cold Shock	Mock	2014-08-11	avrPphB	1		2	1.09861
Col-0	Cold Shock	Mock	2014-08-18	avrPphB	0		8	2.19722
Col-0	Cold Shock	Mock	2014-08-18	avrPphB	0		199.2	5.29932
Col-0	Cold Shock	Mock	2014-09-01	avrRpt2	1		2	1.09861
Col-0	Cold Shock	Mock	2014-09-01	avrRpt2	0	c	13	2.63906
Col-0	Cold Shock	Mock	2014-09-08	avrRpt2	0	C	90	4.51086
Col-0	Cold Shock	Mock	2014-09-08	avrRpt2	1	C	78.8	4.37952
Col-0	Cold Shock	Mock	2014-09-08	avrRpt2	1	C	275.8	5.6233
Col-0	Cold Shock	Mock	2014-09-08	avrRpt2	1	C	315.2	5.75637
Col-0	Control	Mock	2014-08-11	avrPphB	0		1	0.693147
Col-0	Control	Mock	2014-08-11	avrPphB	0		1	0.693147
Col-0	Control	Mock	2014-08-18	avrPphB	1		1	0.693147
Col-0	Control	Mock	2014-08-18	avrPphB	1		6	1.94591
Col-0	Control	Mock	2014-09-01	avrRpt2	1		1	0.693147
Col-0	Control	Mock	2014-09-01	avrRpt2	0	c	6	1.94591
Col-0	Control	Mock	2014-09-01	avrRpt2	1		9	2.30259
Col-0	Control	Mock	2014-09-01	avrRpt2	1		1998	7.6004
Col-0	Control	Mock	2014-09-08	avrRpt2	1		1	0.693147
Col-0	Control	Mock	2014-09-08	avrRpt2	1		1	0.693147
Col-0	SA	Mock	2014-08-11	avrPphB	0		1	0.693147
Col-0	SA	Mock	2014-08-11	avrPphB	0		3	1.38629
Col-0	SA	Mock	2014-08-18	avrPphB	1	c	3	1.38629
Col-0	SA	Mock	2014-08-18	avrPphB	1	c	13	2.63906
Col-0	SA	Mock	2014-09-01	avrRpt2	1	c	3	1.38629
Col-0	SA	Mock	2014-09-01	avrRpt2	1	c	14	2.70805
Col-0	SA	Mock	2014-09-08	avrRpt2	1	C	39.4	3.69883
Col-0	SA	Mock	2014-09-08	avrRpt2	0	C	197	5.28827
Col-0	Cold Shock	Plus	2014-08-11	avrPphB	0		1	0.693147
Col-0	Cold Shock	Plus	2014-08-11	avrPphB	2		1	0.693147
Col-0	Cold Shock	Plus	2014-08-11	avrPphB	1		15	2.77259
Col-0	Cold Shock	Plus	2014-08-11	avrPphB	0		25	3.2581
Col-0	Cold Shock	Plus	2014-08-11	avrPphB	1		38.2	3.66868
Col-0	Cold Shock	Plus	2014-08-11	avrPphB	0		57.3	4.0656
Col-0	Cold Shock	Plus	2014-08-11	avrPphB	1		76.4	4.34899
Col-0	Cold Shock	Plus	2014-08-11	avrPphB	0		95.5	4.56954
Col-0	Cold Shock	Plus	2014-08-11	avrPphB	0		114.6	4.75014
Col-0	Cold Shock	Plus	2014-08-11	avrPphB	0		171.9	5.15271
Col-0	Cold Shock	Plus	2014-08-11	avrPphB	1		191	5.2575
Col-0	Cold Shock	Plus	2014-08-11	avrPphB	2		286.5	5.66122
Col-0	Cold Shock	Plus	2014-08-11	avrPphB	2		305.6	5.72554
Col-0	Cold Shock	Plus	2014-08-11	avrPphB	1		305.6	5.72554
Col-0	Cold Shock	Plus	2014-08-11	avrPphB	2		362.9	5.89688
Col-0	Cold Shock	Plus	2014-08-11	avrPphB	1		382	5.94803
Col-0	Cold Shock	Plus	2014-08-11	avrPphB	2		5185.65	8.55384
Col-0	Cold Shock	Plus	2014-08-11	avrPphB	3		7605.62	8.93677
Col-0	Cold Shock	Plus	2014-08-18	avrPphB	0		1	0.693147
Col-0	Cold Shock	Plus	2014-08-18	avrPphB	0		2	1.09861
Col-0	Cold Shock	Plus	2014-08-18	avrPphB	0		2	1.09861
Col-0	Cold Shock	Plus	2014-08-18	avrPphB	0		2	1.09861
Col-0	Cold Shock	Plus	2014-08-18	avrPphB	0		3	1.38629
Col-0	Cold Shock	Plus	2014-08-18	avrPphB	0		3	1.38629
Col-0	Cold Shock	Plus	2014-08-18	avrPphB	1		21	3.09104
Col-0	Cold Shock	Plus	2014-08-18	avrPphB	0		30	3.43399
Col-0	Cold Shock	Plus	2014-08-18	avrPphB	3		30	3.43399
Col-0	Cold Shock	Plus	2014-08-18	avrPphB	0		33.2	3.53223
Col-0	Cold Shock	Plus	2014-08-18	avrPphB	0		33.2	3.53223
Col-0	Cold Shock	Plus	2014-08-18	avrPphB	1		33.2	3.53223
Col-0	Cold Shock	Plus	2014-08-18	avrPphB	0		33.2	3.53223
Col-0	Cold Shock	Plus	2014-08-18	avrPphB	0		33.2	3.53223
Col-0	Cold Shock	Plus	2014-08-18	avrPphB	0		66.4	4.21065
Col-0	Cold Shock	Plus	2014-08-18	avrPphB	1		66.4	4.21065
Col-0	Cold Shock	Plus	2014-08-18	avrPphB	1		99.6	4.61115
Col-0	Cold Shock	Plus	2014-08-18	avrPphB	1		996	6.90475
Col-0	Cold Shock	Plus	2014-09-01	avrRpt2	0	c	499.5	6.21561
Col-0	Cold Shock	Plus	2014-09-01	avrRpt2	1		832.5	6.72563
Col-0	Cold Shock	Plus	2014-09-01	avrRpt2	1	c	1931.4	7.56652
Col-0	Cold Shock	Plus	2014-09-01	avrRpt2	1		2930.4	7.98324
Col-0	Cold Shock	Plus	2014-09-01	avrRpt2	2	c	1198.8	7.08991
Col-0	Cold Shock	Plus	2014-09-01	avrRpt2	1	c	1198.8	7.08991
Col-0	Cold Shock	Plus	2014-09-01	avrRpt2	0		3979.35	8.28913
Col-0	Cold Shock	Plus	2014-09-01	avrRpt2	2		5477.85	8.60865
Col-0	Cold Shock	Plus	2014-09-01	avrRpt2	3		6583.41	8.79246
Col-0	Cold Shock	Plus	2014-09-01	avrRpt2	3		6849.81	8.83212
Col-0	Cold Shock	Plus	2014-09-01	avrRpt2	1		4705.29	8.45666
Col-0	Cold Shock	Plus	2014-09-01	avrRpt2	2		6123.87	8.72011
Col-0	Cold Shock	Plus	2014-09-01	avrRpt2	4		9390.6	9.14757
Col-0	Cold Shock	Plus	2014-09-01	avrRpt2	6	c	10329.7	9.24287
Col-0	Cold Shock	Plus	2014-09-01	avrRpt2	3	c	11268.7	9.32987
Col-0	Cold Shock	Plus	2014-09-01	avrRpt2	1	c	12207.8	9.40991
Col-0	Cold Shock	Plus	2014-09-01	avrRpt2	5		19720.3	9.88945
Col-0	Cold Shock	Plus	2014-09-01	avrRpt2	7		152128	11.9325
Col-0	Cold Shock	Plus	2014-09-08	avrRpt2	0		4	1.60944
Col-0	Cold Shock	Plus	2014-09-08	avrRpt2	0		19	2.99573
Col-0	Cold Shock	Plus	2014-09-08	avrRpt2	2		21	3.09104
Col-0	Cold Shock	Plus	2014-09-08	avrRpt2	1		39.4	3.69883
Col-0	Cold Shock	Plus	2014-09-08	avrRpt2	0		39.4	3.69883
Col-0	Cold Shock	Plus	2014-09-08	avrRpt2	1		39.4	3.69883
Col-0	Cold Shock	Plus	2014-09-08	avrRpt2	1	C	39.4	3.69883
Col-0	Cold Shock	Plus	2014-09-08	avrRpt2	1		39.4	3.69883
Col-0	Cold Shock	Plus	2014-09-08	avrRpt2	0		78.8	4.37952
Col-0	Cold Shock	Plus	2014-09-08	avrRpt2	1		78.8	4.37952
Col-0	Cold Shock	Plus	2014-09-08	avrRpt2	1		118.2	4.7808
Col-0	Cold Shock	Plus	2014-09-08	avrRpt2	0		118.2	4.7808
Col-0	Cold Shock	Plus	2014-09-08	avrRpt2	1		157.6	5.06639
Col-0	Cold Shock	Plus	2014-09-08	avrRpt2	0	C	157.6	5.06639
Col-0	Cold Shock	Plus	2014-09-08	avrRpt2	1		157.6	5.06639
Col-0	Cold Shock	Plus	2014-09-08	avrRpt2	1		236.4	5.46975
Col-0	Cold Shock	Plus	2014-09-08	avrRpt2	3		236.4	5.46975
Col-0	Cold Shock	Plus	2014-09-08	avrRpt2	4	C	315.2	5.75637
Col-0	Cold Shock	Plus	2014-09-08	avrRpt2	1		472.8	6.16079
Col-0	Cold Shock	Plus	2014-09-08	avrRpt2	1		630.4	6.44794
Col-0	Cold Shock	Plus	2014-09-08	avrRpt2	1		1024.4	6.93284
Col-0	Cold Shock	Plus	2014-09-08	avrRpt2	2		1260.8	7.14029
Col-0	Cold Shock	Plus	2014-09-08	avrRpt2	3		1339.6	7.20087
Col-0	Cold Shock	Plus	2014-09-08	avrRpt2	3		5200.8	8.55676
Col-0	Cold Shock	Plus	2014-09-08	avrRpt2	4		2679.2	7.89365
Col-0	Cold Shock	Plus	2014-09-08	avrRpt2	1		4491.6	8.41019
Col-0	Cold Shock	Plus	2014-09-08	avrRpt2	1		1654.8	7.41204
Col-0	Cold Shock	Plus	2014-09-08	avrRpt2	0		1851.8	7.52445
Col-0	Cold Shock	Plus	2014-09-08	avrRpt2	3		2009.4	7.60609
Col-0	Cold Shock	Plus	2014-09-08	avrRpt2	2		3230.8	8.08079
Col-0	Cold Shock	Plus	2014-09-08	avrRpt2	2		4963.61	8.51009
Col-0	Cold Shock	Plus	2014-09-08	avrRpt2	3		8403.23	9.03649
Col-0	Cold Shock	Plus	2014-09-08	avrRpt2	5		9453.64	9.15426
Col-0	Cold Shock	Plus	2014-09-08	avrRpt2	2		7813.02	8.96367
Col-0	Cold Shock	Plus	2014-09-08	avrRpt2	3		10110.8	9.22146
Col-0	Cold Shock	Plus	2014-09-08	avrRpt2	1		63024.2	11.0513
Col-0	Control	Plus	2014-08-11	avrPphB	1		76.4	4.34899
Col-0	Control	Plus	2014-08-11	avrPphB	0		114.6	4.75014
Col-0	Control	Plus	2014-08-11	avrPphB	1		229.2	5.43895
Col-0	Control	Plus	2014-08-11	avrPphB	1		248.3	5.51866
Col-0	Control	Plus	2014-08-11	avrPphB	8		286.5	5.66122
Col-0	Control	Plus	2014-08-11	avrPphB	1		477.5	6.17066
Col-0	Control	Plus	2014-08-11	avrPphB	1		668.5	6.50653
Col-0	Control	Plus	2014-08-11	avrPphB	0		267.4	5.59248
Col-0	Control	Plus	2014-08-11	avrPphB	3		592.1	6.38536
Col-0	Control	Plus	2014-08-11	avrPphB	2		1382.84	7.23262
Col-0	Control	Plus	2014-08-11	avrPphB	2		1728.55	7.45562
Col-0	Control	Plus	2014-08-11	avrPphB	2		1728.55	7.45562
Col-0	Control	Plus	2014-08-11	avrPphB	2		2074.26	7.63784
Col-0	Control	Plus	2014-08-11	avrPphB	2		5877.07	8.67898
Col-0	Control	Plus	2014-08-11	avrPphB	3		6222.78	8.73613
Col-0	Control	Plus	2014-08-11	avrPphB	2		7259.91	8.89026
Col-0	Control	Plus	2014-08-11	avrPphB	9		8642.75	9.06459
Col-0	Control	Plus	2014-08-11	avrPphB	6		12099.9	9.40103
Col-0	Control	Plus	2014-08-18	avrPphB	1	c	33.2	3.53223
Col-0	Control	Plus	2014-08-18	avrPphB	1	c	33.2	3.53223
Col-0	Control	Plus	2014-08-18	avrPphB	1	c	99.6	4.61115
Col-0	Control	Plus	2014-08-18	avrPphB	0	c	99.6	4.61115
Col-0	Control	Plus	2014-08-18	avrPphB	1	c	166	5.11799
Col-0	Control	Plus	2014-08-18	avrPphB	0	c	166	5.11799
Col-0	Control	Plus	2014-08-18	avrPphB	1		265.6	5.58575
Col-0	Control	Plus	2014-08-18	avrPphB	0	c	265.6	5.58575
Col-0	Control	Plus	2014-08-18	avrPphB	1	c	265.6	5.58575
Col-0	Control	Plus	2014-08-18	avrPphB	1		431.6	6.06981
Col-0	Control	Plus	2014-08-18	avrPphB	1	c	464.8	6.14376
Col-0	Control	Plus	2014-08-18	avrPphB	1	c	597.6	6.39459
Col-0	Control	Plus	2014-08-18	avrPphB	1	c	597.6	6.39459
Col-0	Control	Plus	2014-08-18	avrPphB	1		1195.2	7.08691
Col-0	Control	Plus	2014-08-18	avrPphB	0	c	1195.2	7.08691
Col-0	Control	Plus	2014-08-18	avrPphB	1	c	1128.8	7.0298
Col-0	Control	Plus	2014-08-18	avrPphB	1		2589.6	7.85964
Col-0	Control	Plus	2014-08-18	avrPphB	2		8233.6	9.0161
Col-0	Control	Plus	2014-09-01	avrRpt2	8		33.3	3.53515
Col-0	Control	Plus	2014-09-01	avrRpt2	10		33.3	3.53515
Col-0	Control	Plus	2014-09-01	avrRpt2	1	c	166.5	5.12098
Col-0	Control	Plus	2014-09-01	avrRpt2	1		299.7	5.70611
Col-0	Control	Plus	2014-09-01	avrRpt2	0		366.3	5.90618
Col-0	Control	Plus	2014-09-01	avrRpt2	2		399.6	5.99296
Col-0	Control	Plus	2014-09-01	avrRpt2	4		732.6	6.59796
Col-0	Control	Plus	2014-09-01	avrRpt2	1		999	6.90776
Col-0	Control	Plus	2014-09-01	avrRpt2	5	c	699.3	6.55151
Col-0	Control	Plus	2014-09-01	avrRpt2	1		1964.7	7.5836
Col-0	Control	Plus	2014-09-01	avrRpt2	1		3330	8.11103
Col-0	Control	Plus	2014-09-01	avrRpt2	0		3196.8	8.07022
Col-0	Control	Plus	2014-09-01	avrRpt2	0		4695.3	8.45453
Col-0	Control	Plus	2014-09-01	avrRpt2	1		6147.18	8.72391
Col-0	Control	Plus	2014-09-01	avrRpt2	2		11268.7	9.32987
Col-0	Control	Plus	2014-09-01	avrRpt2	9		20659.3	9.93597
Col-0	Control	Plus	2014-09-01	avrRpt2	2		29110.9	10.2789
Col-0	Control	Plus	2014-09-01	avrRpt2	4		32867.1	10.4003
Col-0	Control	Plus	2014-09-01	avrRpt2	1		99.9	4.61413
Col-0	Control	Plus	2014-09-01	avrRpt2	1	c	99.9	4.61413
Col-0	Control	Plus	2014-09-01	avrRpt2	1	c	99.9	4.61413
Col-0	Control	Plus	2014-09-01	avrRpt2	1	c	133.2	4.89933
Col-0	Control	Plus	2014-09-01	avrRpt2	1	c	233.1	5.45575
Col-0	Control	Plus	2014-09-01	avrRpt2	2	c	432.9	6.07281
Col-0	Control	Plus	2014-09-01	avrRpt2	0		432.9	6.07281
Col-0	Control	Plus	2014-09-01	avrRpt2	0		566.1	6.34054
Col-0	Control	Plus	2014-09-01	avrRpt2	3		566.1	6.34054
Col-0	Control	Plus	2014-09-01	avrRpt2	1		765.9	6.64236
Col-0	Control	Plus	2014-09-01	avrRpt2	2		1232.1	7.11729
Col-0	Control	Plus	2014-09-01	avrRpt2	1	c	1332	7.19519
Col-0	Control	Plus	2014-09-01	avrRpt2	2		2830.5	7.94856
Col-0	Control	Plus	2014-09-01	avrRpt2	1	c	3330	8.11103
Col-0	Control	Plus	2014-09-01	avrRpt2	1		4695.3	8.45453
Col-0	Control	Plus	2014-09-01	avrRpt2	1		8451.54	9.04222
Col-0	Control	Plus	2014-09-01	avrRpt2	2		15025	9.61753
Col-0	Control	Plus	2014-09-01	avrRpt2	2		60099.8	11.0038
Col-0	Control	Plus	2014-09-08	avrRpt2	1		394	5.97889
Col-0	Control	Plus	2014-09-08	avrRpt2	4		394	5.97889
Col-0	Control	Plus	2014-09-08	avrRpt2	1		630.4	6.44794
Col-0	Control	Plus	2014-09-08	avrRpt2	4		1891.2	7.5455
Col-0	Control	Plus	2014-09-08	avrRpt2	4	C	2167	7.68156
Col-0	Control	Plus	2014-09-08	avrRpt2	2		1812.4	7.50296
Col-0	Control	Plus	2014-09-08	avrRpt2	1		1812.4	7.50296
Col-0	Control	Plus	2014-09-08	avrRpt2	9		3026.71	8.01556
Col-0	Control	Plus	2014-09-08	avrRpt2	1		4386.01	8.3864
Col-0	Control	Plus	2014-09-08	avrRpt2	1		6302.42	8.74885
Col-0	Control	Plus	2014-09-08	avrRpt2	1		4727.21	8.4613
Col-0	Control	Plus	2014-09-08	avrRpt2	1		11554.4	9.35491
Col-0	Control	Plus	2014-09-08	avrRpt2	2		9677.82	9.1777
Col-0	Control	Plus	2014-09-08	avrRpt2	1		14705.7	9.59606
Col-0	Control	Plus	2014-09-08	avrRpt2	3		15756.1	9.66504
Col-0	Control	Plus	2014-09-08	avrRpt2	4		12225	9.41132
Col-0	Control	Plus	2014-09-08	avrRpt2	3		29411.3	10.2892
Col-0	Control	Plus	2014-09-08	avrRpt2	8		43066.6	10.6705
Col-0	SA	Plus	2014-08-11	avrPphB	1		38.2	3.66868
Col-0	SA	Plus	2014-08-11	avrPphB	0		57.3	4.0656
Col-0	SA	Plus	2014-08-11	avrPphB	0	c	95.5	4.56954
Col-0	SA	Plus	2014-08-11	avrPphB	3	c	133.7	4.90305
Col-0	SA	Plus	2014-08-11	avrPphB	0		171.9	5.15271
Col-0	SA	Plus	2014-08-11	avrPphB	1		286.5	5.66122
Col-0	SA	Plus	2014-08-11	avrPphB	1		286.5	5.66122
Col-0	SA	Plus	2014-08-11	avrPphB	1		764	6.63988
Col-0	SA	Plus	2014-08-11	avrPphB	1		345.71	5.84849
Col-0	SA	Plus	2014-08-11	avrPphB	6		691.42	6.54019
Col-0	SA	Plus	2014-08-11	avrPphB	6	c	1037.13	6.94518
Col-0	SA	Plus	2014-08-11	avrPphB	8		382	5.94803
Col-0	SA	Plus	2014-08-11	avrPphB	0		1382.84	7.23262
Col-0	SA	Plus	2014-08-11	avrPphB	2		1382.84	7.23262
Col-0	SA	Plus	2014-08-11	avrPphB	5		2074.26	7.63784
Col-0	SA	Plus	2014-08-11	avrPphB	6	c	2765.68	7.9254
Col-0	SA	Plus	2014-08-11	avrPphB	4		3802.81	8.24376
Col-0	SA	Plus	2014-08-11	avrPphB	3	c	4839.94	8.48486
Col-0	SA	Plus	2014-08-18	avrPphB	1	C	27	3.3322
Col-0	SA	Plus	2014-08-18	avrPphB	2	C	33.2	3.53223
Col-0	SA	Plus	2014-08-18	avrPphB	1	C	66.4	4.21065
Col-0	SA	Plus	2014-08-18	avrPphB	0	C	66.4	4.21065
Col-0	SA	Plus	2014-08-18	avrPphB	0	C	66.4	4.21065
Col-0	SA	Plus	2014-08-18	avrPphB	2		66.4	4.21065
Col-0	SA	Plus	2014-08-18	avrPphB	0	C	99.6	4.61115
Col-0	SA	Plus	2014-08-18	avrPphB	1	C	99.6	4.61115
Col-0	SA	Plus	2014-08-18	avrPphB	1	C	99.6	4.61115
Col-0	SA	Plus	2014-08-18	avrPphB	1	C	99.6	4.61115
Col-0	SA	Plus	2014-08-18	avrPphB	1	C	99.6	4.61115
Col-0	SA	Plus	2014-08-18	avrPphB	1	C	99.6	4.61115
Col-0	SA	Plus	2014-08-18	avrPphB	1	C	99.6	4.61115
Col-0	SA	Plus	2014-08-18	avrPphB	0	C	99.6	4.61115
Col-0	SA	Plus	2014-08-18	avrPphB	0		265.6	5.58575
Col-0	SA	Plus	2014-08-18	avrPphB	2	C	431.6	6.06981
Col-0	SA	Plus	2014-08-18	avrPphB	1	C	597.6	6.39459
Col-0	SA	Plus	2014-08-18	avrPphB	1		1029.2	6.93751
Col-0	SA	Plus	2014-08-18	avrPphB	1	C	630.8	6.44857
Col-0	SA	Plus	2014-08-18	avrPphB	2	C	730.4	6.59496
Col-0	SA	Plus	2014-09-01	avrRpt2	1		99.9	4.61413
Col-0	SA	Plus	2014-09-01	avrRpt2	1		133.2	4.89933
Col-0	SA	Plus	2014-09-01	avrRpt2	0		133.2	4.89933
Col-0	SA	Plus	2014-09-01	avrRpt2	1		133.2	4.89933
Col-0	SA	Plus	2014-09-01	avrRpt2	1		166.5	5.12098
Col-0	SA	Plus	2014-09-01	avrRpt2	2		199.8	5.30231
Col-0	SA	Plus	2014-09-01	avrRpt2	2	c	266.4	5.58875
Col-0	SA	Plus	2014-09-01	avrRpt2	2	c	432.9	6.07281
Col-0	SA	Plus	2014-09-01	avrRpt2	1		666	6.50279
Col-0	SA	Plus	2014-09-01	avrRpt2	2		865.8	6.76481
Col-0	SA	Plus	2014-09-01	avrRpt2	1		1065.6	6.97223
Col-0	SA	Plus	2014-09-01	avrRpt2	1		2430.9	7.79643
Col-0	SA	Plus	2014-09-01	avrRpt2	4		2664	7.88796
Col-0	SA	Plus	2014-09-01	avrRpt2	2		865.8	6.76481
Col-0	SA	Plus	2014-09-01	avrRpt2	2		1731.6	7.45738
Col-0	SA	Plus	2014-09-01	avrRpt2	2		2743.92	7.91751
Col-0	SA	Plus	2014-09-01	avrRpt2	2		4249.08	8.35469
Col-0	SA	Plus	2014-09-01	avrRpt2	3		5114.88	8.5401
Col-0	SA	Plus	2014-09-08	avrRpt2	1	C	98	4.59512
Col-0	SA	Plus	2014-09-08	avrRpt2	4	C	78.8	4.37952
Col-0	SA	Plus	2014-09-08	avrRpt2	0		118.2	4.7808
Col-0	SA	Plus	2014-09-08	avrRpt2	1		157.6	5.06639
Col-0	SA	Plus	2014-09-08	avrRpt2	1		197	5.28827
Col-0	SA	Plus	2014-09-08	avrRpt2	1		315.2	5.75637
Col-0	SA	Plus	2014-09-08	avrRpt2	0	C	354.6	5.87381
Col-0	SA	Plus	2014-09-08	avrRpt2	1	C	354.6	5.87381
Col-0	SA	Plus	2014-09-08	avrRpt2	1		433.4	6.07397
Col-0	SA	Plus	2014-09-08	avrRpt2	1		591	6.38351
Col-0	SA	Plus	2014-09-08	avrRpt2	0		945.6	6.85288
Col-0	SA	Plus	2014-09-08	avrRpt2	0		1970	7.5863
Col-0	SA	Plus	2014-09-08	avrRpt2	4		3073.2	8.0308
Col-0	SA	Plus	2014-09-08	avrRpt2	0	W	1221.4	7.10857
Col-0	SA	Plus	2014-09-08	avrRpt2	1		2836.8	7.95078
Col-0	SA	Plus	2014-09-08	avrRpt2	3	C	3374.61	8.12433
Col-0	SA	Plus	2014-09-08	avrRpt2	10		7616.41	8.93819
Col-0	SA	Plus	2014-09-08	avrRpt2	3		7878.82	8.97206
